# Supplementary material for: JPA: Joint Metabolic Feature Extraction Increases the Depth of Chemical Coverage for LC-MS-Based Metabolomics and Exposomics
Source: Metabolites. 2022 Feb 26;12(3):212. doi: 10.3390/metabo12030212 (PMC8952385; doi:10.3390/metabo12030212)
Supplement: Supplementary file 1 [file metabolites-12-00212-s001.zip]

Archive with 3 entries (2 files):
- metabolites-1585395-SM final/
- metabolites-1585395-SM final/JPA_supplementary_JG_20220222.pdf
- metabolites-1585395-SM final/Supplemental Information JPA_20220225.xlsx
