# Supplementary material for: JPA: Joint Metabolic Feature Extraction Increases the Depth of Chemical Coverage for LC-MS-Based Metabolomics and Exposomics
Source: Metabolites. 2022 Feb 26;12(3):212. doi: 10.3390/metabo12030212 (PMC8952385; doi:10.3390/metabo12030212)
Supplement: Supplementary file 1 [file metabolites-12-00212-s001.zip › metabolites-1585395-SM final/Supplemental Information JPA_20220225.xlsx]

## Sheet: Table S1
Table S1. The metabolites uniquely annotated by JPA-MR from urine in RP(+) mode
Metabolite name	HMDB ID	mass error/Da	Dot product
Cholic acid	HMDB0000619	0.00499375	0.9
Coproporphyrin III	HMDB0000570	0.00997119	0.82
Cortisone	HMDB0002802	0.00460522	0.86
Coumarin	HMDB0001218	3.687e-05	0.7
Dibutyl phthalate	HMDB0033244	0.00183447	0.92
Diphenylamine	HMDB0032562	0.00015519	0.71
Exemestane	HMDB0015125	0.00161143	0.71
Formylindole	HMDB0029737	0.000449856	0.89
glycodeoxycholic acid	HMDB0000138	0.00551465	0.88
Hydrocortisone	HMDB0014879	0.00200039	0.79
Hydroxy-7-methoxycoumarin	HMDB0132246	0.00077515	0.84
Indole-3-carbinol	HMDB0005785	0.00075693	0.83
Lauroylcarnitine	HMDB0002250	0.00372437	0.89
linolenic acid	HMDB0001388	0.00067993	0.99
Lysophosphatidylcholine	HMDB0240262	0.00832134	0.99
maltotriose	HMDB0001262	0.00475762	0.91
methoxyphenylethanone	HMDB0032570	0.00441162	0.85
Monoisobutyl phthalate	HMDB0002056	0.000208595	0.82
Monostearin	HMDB0031075	0.00315259	0.78
Myricitrin	HMDB0034360	0.00547974	0.86
N2,N2-Dimethylguanosine	HMDB0004824	0.00175151	0.98
Palmitoyl Ethanolamide	HMDB0002100	0.00530151	0.97
Palmitoylglycerol	HMDB0011533	0.00249224	0.79
Phthalic acid	HMDB0002107	8.977e-05	0.99
Tryptamine	HMDB0000303	6.93889e-06	0.87

## Sheet: Table S2
Table S2. Intensity table of detected endogenous metabolites from different dilution factors in HILIC(−) mode
mz	rt(seconds)	Name	JPA-PP						JPA-PP+MR						JPA-PP+MR+TL
			Dilution 1	Dilution 10	Dilution 100	Dilution 1000	Dilution 10000	Dilution 100000	Dilution 1	Dilution 10	Dilution 100	Dilution 1000	Dilution 10000	Dilution 100000	Dilution 1	Dilution 10	Dilution 100	Dilution 1000	Dilution 10000	Dilution 100000
74.0237	642	Glycine	5086.67	NA	NA	NA	NA	NA	5086.67	NA	NA	NA	NA	NA	5086.67	883.333	NA	NA	NA	NA
87.0088	708	Pyruvate	3561	NA	NA	NA	NA	NA	3561	NA	NA	NA	NA	NA	3401.33	435.333	NA	NA	NA	NA
88.0393	444	Alanine	111202	15494.7	1698	NA	NA	NA	111202	15494.7	1808	NA	NA	NA	111202	15494.7	1808	402.667	354	323
88.0393	444	Sarcosine	111202	15494.7	1698	NA	NA	NA	111202	15494.7	1808	NA	NA	NA	111202	15494.7	1808	402.667	354	323
89.0233	468	Lactate	18018	1424.67	NA	NA	NA	NA	18018	1424.67	NA	NA	NA	NA	18018	1424.67	635.333	634	394	420.667
101.024	720	Acetoacetate	104826	19122	2773	NA	NA	NA	104826	19122	2786.67	NA	NA	NA	104826	19122	2786.67	550	373	306
102.055	642	Aminobutyrate	7546.67	1138.67	NA	NA	NA	NA	7546.67	1138.67	NA	NA	NA	NA	7546.67	1138.67	412	NA	NA	302
104.036	642	Serine	10658	7897.33	1483	NA	NA	NA	10658	7897.33	1648	NA	NA	NA	10658	7897.33	1648	383.333	NA	NA
105.018	564	Glycerate	97326.7	8632	1089	NA	NA	NA	97326.7	8632	993.333	NA	NA	NA	97326.7	8632	993.333	346	NA	350
108.011	612	Hypotaurine	10432.7	3331	NA	NA	NA	NA	10432.7	3331	NA	NA	NA	NA	10432.7	3490	664	NA	NA	NA
110.035	444	Cytosine	26692.7	2851.33	1486	NA	NA	NA	26692.7	2851.33	1466.67	NA	NA	NA	26692.7	2851.33	1466.67	416	NA	NA
111.02	312	Uracil	204685	24317.3	3062.67	NA	NA	NA	204685	24317.3	3062.67	NA	NA	NA	204685	24317.3	3062.67	934.667	990.667	1351.33
112.05	378	Creatinine	206781	29304	3688	1108	NA	NA	206781	29304	3989.33	1108	NA	NA	206781	29304	3989.33	1034	589.333	469.333
114.057	528	Proline	51270	6825.33	1628	NA	NA	NA	51270	6825.33	1658.67	NA	NA	NA	51270	6825.33	1658.67	636.667	498	508
115.004	738	Fumarate	88576	14878	1582	NA	NA	NA	88576	14878	1658	NA	NA	NA	88576	14878	1658	331	NA	NA
116.071	522	Aminovalerate	38678.7	4612.67	NA	NA	NA	NA	38678.7	4612.67	NA	NA	NA	NA	38678.7	4612.67	1355.33	754.667	839.333	795.333
116.072	522	Valine	38678.7	4612.67	NA	NA	NA	NA	38678.7	4612.67	NA	NA	NA	NA	38678.7	4612.67	1355.33	754.667	839.333	795.333
117.019	702	Succinate	123643	17855.3	1611.33	NA	NA	NA	123643	17855.3	2290.67	498	NA	NA	123643	17855.3	2290.67	612.667	358	399.333
118.051	618	Homoserine	40001.3	10539.3	2071.33	NA	NA	NA	40001.3	10539.3	2071.33	NA	NA	NA	40001.3	10539.3	2071.33	513.333	367	320
118.051	618	Threonine	40001.3	10539.3	2071.33	NA	NA	NA	40001.3	10539.3	2071.33	NA	NA	NA	40001.3	10539.3	2071.33	513.333	367	320
122.026	384	Nicotinate	118119	15527.3	1730	NA	NA	NA	118119	15527.3	1758.67	NA	NA	NA	118119	15527.3	1758.67	444	NA	NA
124.008	612	Taurine	77218	25167.3	4892	NA	NA	NA	77218	25167.3	7082.67	928	NA	NA	77218	25167.3	7082.67	1092.67	332	NA
125.036	246	Thymine	566137	139010	13504	2512	NA	NA	484441	139010	20032	2495.33	NA	NA	484441	139010	20032	2495.33	571.333	449.333
130.05	444	Acetylalanine	242673	29027.3	3526	674	NA	NA	242673	29027.3	3803.33	674	NA	NA	242673	29027.3	3803.33	658.667	NA	NA
130.086	456	Leucine	134080	13840.7	2784	NA	NA	NA	134080	13840.7	2754.67	NA	NA	NA	134080	13840.7	2754.67	NA	1464	NA
130.086	456	Isoleucine	134080	13840.7	2784	NA	NA	NA	134080	13840.7	2754.67	NA	NA	NA	134080	13840.7	2754.67	NA	1464	NA
131.082	888	Ornithine	8324	NA	NA	NA	NA	NA	8324	NA	NA	NA	NA	NA	8324	1216.67	NA	NA	NA	344
133.015	732	Malate	236647	37000.7	4009	NA	NA	NA	236647	37000.7	4107.33	NA	NA	NA	236647	37000.7	4107.33	696.667	368.667	454
134.046	210	Adenine	355452	79610	9702	1828	NA	NA	355452	79610	14046.7	1994.67	NA	NA	355452	79610	14046.7	1994.67	408	NA
135.03	402	Hypoxanthine	148136	20756.7	2835	NA	NA	NA	148136	20756.7	2711.33	NA	NA	NA	148136	20756.7	2711.33	530	NA	NA
136.04	372	Anthranilate	924109	34342	6815.33	1137	NA	NA	924109	34342	8645.33	1180.67	NA	NA	924109	34342	8645.33	1180.67	348	NA
137.023	498	Hydroxybenzoate	211657	20732.7	2367	NA	NA	NA	211657	20732.7	2707.33	NA	NA	NA	211657	20732.7	2707.33	1452	1494	1284
137.035	366	Imidazoleacrylate	1291494	246369	19317.3	3409	NA	NA	1291494	246369	27604.7	3479.33	907.333	1080	1291494	246369	27604.7	3479.33	907.333	1080
137.035	366	Urocanate	1291494	246369	19317.3	3409	NA	NA	1291494	246369	27604.7	3479.33	907.333	1080	1291494	246369	27604.7	3479.33	907.333	1080
140.084	726	Histidinol	2122	NA	NA	NA	NA	NA	2122	NA	NA	NA	NA	NA	2122	566.667	NA	NA	NA	NA
145.013	720	Ketoglutarate	97172.7	31256.7	4087.33	768	NA	NA	97172.7	31256.7	5899.33	764.667	NA	NA	97172.7	31256.7	5899.33	764.667	NA	NA
145.062	618	Glutamine	43367.3	6810	1441	NA	NA	NA	43367.3	6810	1408.67	NA	NA	NA	43367.3	6810	1408.67	NA	NA	NA
146.045	510	Acetylserine	39709.3	3950	NA	NA	NA	NA	39709.3	3950	NA	NA	NA	NA	39709.3	3950	583.333	NA	NA	NA
147.029	702	Hydroxyglutarate	203660	53363.3	6240.67	968	NA	NA	203660	53363.3	8553.33	1056	NA	NA	203660	53363.3	8553.33	1060.67	518.667	716
153.017	378	Dihydroxybenzoate	728470	109241	8792	1003	NA	NA	728470	109241	8693.33	1003	NA	NA	728470	109241	8693.33	1003	NA	NA
157.025	546	Dihydroorotate	152486	21691.3	2656	NA	NA	NA	152486	21691.3	2656	NA	NA	NA	152486	21691.3	2656	351.333	NA	NA
157.037	546	Allantoin	7716	7410	954	NA	NA	NA	20903.3	13392	1991	NA	NA	NA	20903.3	13392	1927.33	326	NA	NA
163.04	204	Phenylpyruvate	1.74227e+06	220157	18595.3	1575.33	NA	NA	1.74227e+06	220157	18595.3	1575.33	NA	NA	1.74227e+06	220157	18595.3	1575.33	394	357
164.038	570	Methionine sulfoxide	40111.3	5686.67	926.667	NA	NA	NA	40111.3	5686.67	926.667	NA	NA	NA	40111.3	5686.67	926.667	NA	NA	NA
166.974	816	Phosphoenol pyruvate	58998	10154.7	NA	NA	NA	NA	58998	10154.7	NA	NA	NA	NA	58998	10154.7	NA	NA	NA	NA
168.99	696	Dihydroxyacetone phosphate	27387.3	3298.67	NA	NA	NA	NA	27387.3	3298.67	NA	NA	NA	NA	27387.3	3298.67	338	NA	NA	NA
171.005	678	Glycerol-3-phosphate	34542	4262	NA	NA	NA	NA	34542	4262	NA	NA	NA	NA	34542	4262	529.333	488	453.333	462.667
173.008	840	Aconitate	148867	31173.3	4413.33	NA	NA	NA	148867	31173.3	4413.33	NA	NA	NA	148867	31173.3	4413.33	630.667	NA	NA
173.046	630	Shikimate	52704.7	20196.7	2672	766	NA	NA	52704.7	20196.7	3794	764.667	NA	NA	52704.7	20196.7	3794	764.667	405.333	375
174.088	654	Citrulline	9072.67	1839.33	NA	NA	NA	NA	9072.67	1839.33	NA	NA	NA	NA	9072.67	1839.33	510.667	NA	NA	NA
179.035	396	Hydroxyphenylpyruvate	33012	3154	NA	NA	NA	NA	33012	3154	NA	NA	NA	NA	33012	3154	334	NA	NA	NA
179.056	696	myo-Inositol	8079.33	2677.33	NA	NA	NA	NA	8079.33	2677.33	790	NA	NA	NA	8079.33	2677.33	668.667	NA	NA	NA
182.013	714	Homocysteate	29653.3	11594	1408	NA	NA	NA	29653.3	11594	1441.33	NA	NA	NA	29653.3	11594	1441.33	314	NA	NA
182.058	642	Phosphocholine	2197.33	NA	NA	NA	NA	NA	2197.33	NA	NA	NA	NA	NA	2197.33	428	NA	NA	NA	NA
184.002	732	Phosphoserine	7852	663	NA	NA	NA	NA	7258	663	NA	NA	NA	NA	7258	651.333	320	NA	NA	464
184.985	798	Phosphoglycerate	7382.67	NA	NA	NA	NA	NA	7382.67	NA	NA	NA	NA	NA	7382.67	331	NA	NA	NA	NA
187.071	522	Acetylglutamine	150381	20182.7	3051	NA	NA	NA	150381	19926.7	2980	NA	NA	NA	150381	19926.7	2980	488	NA	NA
188.055	666	Acetylglutamate	341387	85692	10942	2259	NA	NA	341387	85692	15216.7	2194	NA	NA	341387	85692	15216.7	2194	475.333	NA
190.053	330	Acetylmethionine	705174	99673.3	6709.33	1274	NA	NA	705174	99673.3	9646	1297.33	NA	NA	705174	99673.3	9646	1297.33	NA	NA
191.019	858	Citrate	35272.7	NA	NA	NA	NA	NA	31724	NA	NA	NA	NA	NA	31724	842.667	NA	NA	NA	NA
195.052	630	Gluconate	122075	11874	598	NA	NA	NA	122075	11874	570	NA	NA	NA	122075	11874	607.333	NA	NA	NA
199.001	714	Erythrose-4-phosphate	1409.33	NA	NA	NA	NA	NA	1409.33	NA	NA	NA	NA	NA	1409.33	386	NA	NA	NA	NA
202.107	366	Acetylcarnitine	7036	1266	NA	NA	NA	NA	7036	1266	NA	NA	NA	NA	7036	1266	310	NA	NA	NA
203.082	486	Tryptophan	50063.3	4984	612	NA	NA	NA	47758.7	4984	612	NA	NA	NA	47758.7	4984	648.667	NA	NA	NA
205.034	786	Methylcitrate	50669.3	NA	NA	NA	NA	NA	49910	NA	NA	NA	NA	NA	49910	1172.67	NA	NA	NA	NA
207.076	456	Kynurenine	9715.33	1699.33	NA	NA	NA	NA	9715.33	1699.33	NA	NA	NA	NA	9715.33	1699.33	469	NA	NA	NA
209.03	768	Saccharate	37787.3	NA	NA	NA	NA	NA	37787.3	NA	NA	NA	NA	NA	37787.3	754	NA	NA	NA	NA
210.027	684	Phosphocreatine	1969.33	NA	NA	NA	NA	NA	1969.33	NA	NA	NA	NA	NA	1969.33	695.333	NA	NA	NA	NA
213.017	666	Deoxyribose-5-phosphate	3050.67	NA	NA	NA	NA	NA	3050.67	NA	NA	NA	NA	NA	3050.67	403.333	NA	NA	NA	NA
216.123	402	Propionylcarnitine	1452	NA	NA	NA	NA	NA	1452	NA	NA	NA	NA	NA	1452	382	NA	NA	NA	NA
218.102	432	Pantothenate	313069	44240	3747.33	NA	NA	NA	313069	44240	3747.33	NA	NA	NA	313069	44240	3747.33	534.667	NA	NA
225.098	642	Carnosine	44048	9399.33	1650	NA	NA	NA	44048	9399.33	1696	NA	NA	NA	44048	9399.33	1696	342	NA	NA
226.082	426	Deoxycytidine	49392	7187.33	854	NA	NA	NA	49392	7187.33	854	NA	NA	NA	49392	7187.33	1010	304	NA	NA
227.066	318	Deoxyuridine	205235	21658.7	2395	NA	NA	NA	205235	21658.7	2391.33	NA	NA	NA	205235	21658.7	2391.33	396.667	NA	NA
230.139	366	Butyrylcarnitine	3390	727	NA	NA	NA	NA	3390	727	NA	NA	NA	NA	3390	730	NA	NA	NA	NA
241.082	258	Thymidine	583194	69484	8097	1436.67	2188	2386	583194	69484	8010	2502	2338.67	2386	583194	69484	8010	2502	2338.67	2360
242.079	486	Cytidine	18955.3	2557.33	NA	NA	NA	NA	18955.3	2557.33	NA	NA	NA	NA	18955.3	2557.33	422	NA	NA	NA
243.061	396	Uridine	25938.7	3501.33	NA	NA	NA	NA	25938.7	3501.33	NA	NA	NA	NA	25938.7	3501.33	482.667	NA	NA	NA
244.154	336	Isovalerylcarnitine	6108.67	1387.33	NA	NA	NA	NA	6108.67	1387.33	NA	NA	NA	NA	6108.67	1387.33	384	NA	NA	NA
250.095	318	Deoxyadenosine	17712.7	2634	NA	NA	NA	NA	17712.7	2634	NA	NA	NA	NA	17712.7	2634	420.667	NA	NA	NA
251.079	390	Deoxyinosine	94075.3	12688.7	1727	NA	NA	NA	94075.3	12688.7	1703.33	NA	NA	NA	94075.3	12688.7	1703.33	NA	NA	NA
258.038	696	Glucosamine-1-phosphate	7070	700.667	NA	NA	NA	NA	7070	700.667	NA	NA	NA	NA	7070	700.667	NA	NA	NA	NA
259.021	732	Glucose-6-phosphate	15679.3	1702	NA	NA	NA	NA	15679.3	1702	NA	NA	NA	NA	15679.3	1702	402	NA	NA	NA
259.022	732	Fructose-phosphate	15679.3	1702	NA	NA	NA	NA	15679.3	1702	NA	NA	NA	NA	15679.3	1702	402	NA	NA	NA
266.088	360	Adenosine	35430	5868.67	582	NA	NA	NA	35430	5868.67	606.667	NA	NA	NA	35430	5868.67	606.667	NA	NA	NA
266.091	456	Deoxyguanosine	24546.7	3090	NA	NA	NA	NA	24546.7	3090	NA	NA	NA	NA	24546.7	3090	434.667	NA	NA	NA
267.075	456	Inosine	23855.3	2868.67	NA	NA	NA	NA	23855.3	2868.67	NA	NA	NA	NA	23855.3	2868.67	394.667	NA	NA	NA
277.123	192	Pantetheine	753088	194172	21812	3611	NA	NA	753088	194172	30184	3584	NA	NA	753088	194172	30184	3584	572	NA
289.114	714	Argininosuccinic acid	11080.7	1388.67	NA	NA	NA	NA	11080.7	1388.67	NA	NA	NA	NA	11080.7	1388.67	312	NA	NA	NA
306.075	642	GSH	192685	30616.7	3873	620	NA	NA	192685	30616.7	3804.67	620	NA	NA	192685	30616.7	3804.67	594	NA	NA
307.033	642	dUMP	4556	729	NA	NA	NA	NA	4556	729	NA	NA	NA	NA	4556	694.667	NA	NA	NA	NA
321.051	612	TMP	26203.3	3218	NA	NA	NA	NA	26203.3	3218	NA	NA	NA	NA	26203.3	3218	466	NA	NA	NA
322.046	708	CMP	48001.3	4477.33	NA	NA	NA	NA	48001.3	4477.33	NA	NA	NA	NA	48001.3	4477.33	565.333	NA	NA	NA
323.027	690	UMP	11188	1018	NA	NA	NA	NA	11188	1018	NA	NA	NA	NA	11188	1018	NA	NA	NA	NA
328.046	474	cyclic AMP	24938.7	3186	NA	NA	NA	NA	24938.7	3186	NA	NA	NA	NA	24938.7	3186	375	NA	NA	NA
341.111	660	Trehalose	38374	4709.33	664	NA	NA	NA	38374	4709.33	662.667	NA	NA	NA	38374	4709.33	662.667	NA	NA	NA
347.041	708	IMP	15330	2757.33	NA	NA	NA	NA	15330	2443.33	NA	NA	NA	NA	15330	2443.33	425.333	NA	NA	NA
362.052	744	GMP	9888	1164	1252.67	1486.67	1733.33	2497.33	9888	1164	1252.67	1486.67	1733.33	2497.33	9888	1164	1252.67	1486.67	1733.33	2497.33
397.13	516	SAM	7929.33	809	NA	NA	NA	NA	7929.33	809	NA	NA	NA	NA	7929.33	850.667	NA	NA	NA	NA
402.012	780	CDP	3420.67	NA	NA	NA	NA	NA	3420.67	NA	NA	NA	NA	NA	3420.67	405.333	NA	NA	NA	NA
402.996	774	UTP	3734	NA	NA	NA	NA	NA	3734	NA	NA	NA	NA	NA	3734	322	NA	NA	NA	NA
426.021	714	ADP-ribose	7506	NA	NA	NA	NA	NA	7506	NA	NA	NA	NA	NA	7506	377.333	NA	NA	NA	NA
427.007	786	IDP	5181.33	NA	NA	NA	NA	NA	5181.33	NA	NA	NA	NA	NA	5181.33	373.333	NA	NA	NA	NA
442.017	822	GDP	4541.33	NA	NA	NA	NA	NA	4541.33	NA	NA	NA	NA	NA	4541.33	NA	NA	NA	NA	NA
458.179	660	MTHF	1404	NA	NA	NA	NA	NA	1404	NA	NA	NA	NA	NA	1404	NA	NA	NA	NA	NA
465.982	798	dCTP	5030	3188	580	NA	NA	NA	5030	3188	580	NA	NA	NA	5030	3188	554.667	NA	NA	NA
466.964	780	dUTP	3718	NA	NA	NA	NA	NA	3718	NA	NA	NA	NA	NA	3718	NA	NA	NA	NA	NA
480.981	744	TTP	5217.33	NA	NA	NA	NA	NA	5217.33	NA	NA	NA	NA	NA	5217.33	312	NA	NA	NA	NA
481.977	834	CTP	8558	NA	NA	NA	NA	NA	8558	NA	NA	NA	NA	NA	8558	380	NA	NA	NA	NA
489.994	726	dATP	3003.33	NA	NA	NA	NA	NA	2896.67	NA	NA	NA	NA	NA	2896.67	NA	NA	NA	NA	NA
505.988	762	ATP	2637.33	NA	NA	NA	NA	NA	2580.67	NA	NA	NA	NA	NA	2580.67	NA	NA	NA	NA	NA
505.988	834	dGTP	2679.33	NA	NA	NA	NA	NA	2679.33	NA	NA	NA	NA	NA	2679.33	NA	NA	NA	NA	NA
506.974	834	ITP	2679.33	NA	NA	NA	NA	NA	2679.33	NA	NA	NA	NA	NA	2679.33	NA	NA	NA	NA	NA
521.983	870	GTP	1917.33	NA	NA	NA	NA	NA	1917.33	NA	NA	NA	NA	NA	1917.33	NA	NA	NA	NA	NA
565.047	744	UDP-glucose	NA	NA	NA	NA	NA	NA	1340	NA	NA	NA	NA	NA	1340	NA	NA	NA	NA	NA
579.026	882	UDP-glucuronate	23064	2229.33	NA	NA	NA	NA	23064	2229.33	NA	NA	NA	NA	23064	2229.33	312	NA	NA	NA
604.069	804	GDP-mannose	26740.7	1512.67	NA	NA	NA	NA	26740.7	1411.33	NA	NA	NA	NA	26740.7	1411.33	NA	NA	NA	NA
606.073	690	UDP-acetylglucosamine	13854.7	1411.33	NA	NA	NA	NA	13854.7	1411.33	NA	NA	NA	NA	13854.7	1411.33	NA	NA	NA	NA
611.144	768	GSSG	32454	2091.33	NA	NA	NA	NA	32454	2091.33	NA	NA	NA	NA	32454	2091.33	304	NA	NA	NA
662.101	618	NAD	11798	502	NA	NA	NA	NA	11798	502	NA	NA	NA	NA	11798	618.667	NA	NA	NA	NA
766.108	690	Co-A	8909.33	824	NA	NA	NA	NA	8909.33	851.333	NA	NA	NA	NA	8909.33	851.333	NA	NA	NA	NA
784.149	564	FAD	11518	1103.33	NA	NA	NA	NA	11518	1103.33	NA	NA	NA	NA	11518	1103.33	NA	NA	NA	NA
		Number of features > 300 cts (noise level)	121	94	53	18	2	2	122	94	54	20	4	4	122	113	83	48	30	27

## Sheet: Table S3
Table S3. Intensity table of detected endogenous metabolites from different dilution factors in RP(+) mode
mz	rt(seconds)	Name	JPA-PP						JPA-PP+MR						JPA-PP+MR+TL
			Dilution 1	Dilution 10	Dilution 100	Dilution 1000	Dilution 10000	Dilution 100000	Dilution 1	Dilution 10	Dilution 100	Dilution 1000	Dilution 10000	Dilution 100000	Dilution 1	Dilution 10	Dilution 100	Dilution 1000	Dilution 10000	Dilution 100000
90.055	54	Alanine	51002.7	25964	NA	NA	NA	NA	51002.7	25964	NA	NA	NA	NA	51002.7	21678	2984.67	623.333	325	339
90.055	54	Sarcosine	51002.7	25964	NA	NA	NA	NA	51002.7	25964	NA	NA	NA	NA	51002.7	21678	2984.67	623.333	325	339
104.107	36	Choline	NA	NA	NA	NA	NA	NA	280112	122535	16947.3	1946	NA	NA	280112	122535	16947.3	1946	1078	NA
112.051	42	Cytosine	496049	NA	NA	NA	NA	NA	496049	139989	23147.3	2232	NA	NA	496049	139989	23147.3	2422	369.333	NA
113.035	54	Uracil	17452	NA	NA	NA	NA	NA	17561.3	2932	NA	NA	NA	NA	17561.3	15899.3	3306	764	592	445.333
116.071	36	Proline	338663	148051	18476	NA	NA	NA	338663	148051	18476	2162	NA	NA	338663	148051	18476	2552.67	1300	NA
118.086	42	Valine	459799	97803.3	15690.7	NA	NA	NA	459799	97803.3	15690.7	NA	NA	NA	459799	97803.3	15690.7	NA	NA	NA
118.086	42	Aminovaleric acid	459799	97803.3	15690.7	NA	NA	NA	459799	97803.3	15690.7	NA	NA	NA	459799	97803.3	15690.7	NA	NA	NA
120.066	36	Homoserine	NA	NA	NA	NA	NA	NA	91894	53869	NA	NA	NA	NA	95151.3	53128	7283.33	796.667	NA	NA
120.066	36	Threonine	NA	NA	NA	NA	NA	NA	91894	53869	NA	NA	NA	NA	95151.3	53128	7283.33	796.667	NA	NA
123.055	42	Nicotinamide	532041	158195	NA	NA	NA	NA	532041	158195	16632	2986.67	NA	NA	532041	151648	19371.3	2986.67	388.667	352
127.05	60	Thymine	73344.7	9536	NA	NA	NA	NA	73344.7	24468.7	5750.67	NA	NA	NA	73344.7	24468.7	5750.67	1022.67	922.667	820.667
131.129	36	Agmatine	NA	NA	NA	NA	NA	NA	123991	37301.3	3650	NA	NA	NA	123991	37301.3	3650	331	353.333	370
132.102	42	Leucine	1199354	228477	22161.3	NA	NA	NA	1199354	228477	22161.3	5390	NA	NA	1199354	228477	22161.3	5390	NA	NA
132.102	42	Isoleucine	1199354	228477	22161.3	NA	NA	NA	1199354	228477	22161.3	5390	NA	NA	1199354	228477	22161.3	5390	NA	NA
133.097	36	Ornithine	62204	18504	NA	NA	NA	NA	62204	18504	NA	NA	NA	NA	76761.3	19652	2666	380.667	447.333	376
136.062	42	Adenine	712473	134079	22994	NA	NA	NA	712473	134079	25368.7	4560	NA	NA	712473	134079	25368.7	4563.33	560.667	322
137.046	36	Hypoxanthine	355909	176732	NA	NA	NA	NA	355909	176732	NA	NA	NA	NA	355909	178490	16782	2673.33	377	NA
137.071	36	Methylnicotinamide	NA	NA	NA	NA	NA	NA	504721	177569	41857.3	6002	807	NA	504721	177569	41857.3	6002	765.333	375.333
138.055	258	Anthranilate	958551	108527	9886	1134	NA	NA	958551	108527	9886	1242.67	NA	NA	958551	108527	9886	1242.67	301	308
139.039	180	Hydroxybenzoic acid	97564	11681.3	1700	NA	NA	NA	97564	11681.3	1553.33	734	765	NA	97564	11681.3	1553.33	731	758	714
139.05	42	Imidazoleacrylic acid	1.17403e+06	339064	NA	NA	NA	NA	1.17403e+06	336197	48948	6698.67	780.667	NA	1.17403e+06	336197	48948	6698.67	780.667	397.333
139.05	42	Urocanate	1.17403e+06	339064	NA	NA	NA	NA	1.17403e+06	336197	48948	6698.67	780.667	NA	1.17403e+06	336197	48948	6698.67	780.667	397.333
147.029	36	Ketoglutarate	NA	NA	NA	NA	NA	NA	NA	822	NA	NA	NA	NA	1480.67	822	892	801	695	770
147.076	36	Glutamine	NA	NA	NA	NA	NA	NA	NA	32004	4034	NA	NA	NA	72496.7	31795.3	3868	505.333	NA	NA
147.113	30	Lysine	NA	NA	NA	NA	NA	NA	129793	33785.3	4064.67	NA	NA	NA	129793	33785.3	4064.67	432.667	344	NA
148.06	36	Acetylserine	NA	NA	NA	NA	NA	NA	49652	23898	2887	NA	NA	NA	56947.3	22508.7	2740	319	NA	NA
155.034	240	Dihydroxybenzoate	27136	1474	NA	NA	NA	NA	27136	1474	NA	NA	NA	NA	27136	1251.33	302	NA	NA	NA
162.113	36	Carnitine	NA	NA	NA	NA	NA	NA	697003	165651	37228	5730	NA	NA	697003	165651	37228	5730	435.333	362
166.053	36	Methionine sulfoxide	NA	NA	NA	NA	NA	NA	NA	NA	NA	NA	NA	NA	81159.3	35516.7	4016.67	659.333	NA	NA
168.99	72	Phosphoenol pyruvate	12266	NA	NA	NA	NA	NA	12266	NA	NA	NA	NA	NA	12266	400	NA	386	NA	NA
175.024	48	Aconitate	NA	NA	NA	NA	NA	NA	8181.33	NA	NA	NA	NA	NA	8181.33	NA	NA	NA	NA	NA
176.103	36	Citrulline	NA	NA	NA	NA	NA	NA	25733.3	10271.3	NA	NA	NA	NA	25733.3	10271.3	894.667	NA	NA	NA
184.026	30	Homocysteate	NA	NA	NA	NA	NA	NA	NA	NA	NA	NA	NA	NA	8292.67	4514.67	1006	376	350	398
184.074	36	Phosphocholine	NA	NA	NA	NA	NA	NA	41115.3	16245.3	NA	NA	NA	NA	41115.3	16245.3	2006	422	NA	NA
186.016	42	Phosphoserine	9111.33	2327.33	NA	NA	NA	NA	9111.33	2327.33	NA	NA	NA	NA	9111.33	2327.33	309	NA	NA	NA
189.087	42	Acetylglutamine	NA	NA	NA	NA	NA	NA	75671.3	22284	2766	NA	NA	NA	75671.3	17604.7	2207.33	332	NA	NA
190.071	48	Acetylglutamate	NA	NA	NA	NA	NA	NA	51075.3	19566	NA	NA	NA	NA	51075.3	17652	2286.67	NA	NA	NA
192.069	150	Acetylmethionine	80758	6960.67	NA	NA	NA	NA	80758	6960.67	NA	NA	NA	NA	80758	6960.67	885.333	NA	NA	NA
193.034	48	Citrate	3101.33	NA	NA	NA	NA	NA	3101.33	NA	NA	NA	NA	NA	3101.33	662.667	341	394	374	407
204.123	42	Acetylcarnitine	1081512	NA	NA	NA	NA	NA	1081512	306485	40594	4519.33	906	NA	1081512	306485	40594	4519.33	620	NA
205.097	180	Tryptophan	147409	14028	NA	NA	NA	NA	147409	14028	1348	NA	NA	NA	147409	14028	1348	294	NA	NA
207.05	66	Methylcitrate	NA	NA	NA	NA	NA	NA	6698	NA	NA	NA	NA	NA	6008.67	1335.33	387.333	NA	NA	NA
209.092	90	Kynurenine	167857	15277.3	1934	NA	NA	NA	167857	15277.3	1660.67	NA	NA	NA	167857	15277.3	1660.67	450	350.667	412
218.139	60	Propionylcarnitine	730293	139211	12619.3	NA	NA	NA	730293	139211	12619.3	1202	NA	NA	730293	139211	12619.3	1202	328.667	NA
220.118	54	Pantothenate	274335	27408.7	3092	NA	NA	NA	274335	27408.7	3092	NA	NA	NA	274335	27408.7	2696.67	332	NA	NA
227.114	36	Carnosine	NA	NA	NA	NA	NA	NA	68534	13450	NA	NA	NA	NA	68534	13450	746.667	NA	NA	NA
228.098	42	Deoxycytidine	NA	NA	NA	NA	NA	NA	131073	14615.3	3046	NA	NA	NA	131073	14615.3	2734.67	300	NA	NA
229.082	54	Deoxyuridine	NA	NA	NA	NA	NA	NA	3770	NA	NA	NA	NA	NA	4071.33	1285.33	NA	NA	NA	NA
232.154	156	Butyrylcarnitine	681691	105327	10313.3	1276	NA	NA	681691	100179	10313.3	1032.67	NA	NA	681691	105327	10313.3	1276	NA	NA
243.099	60	Thymidine	NA	NA	NA	NA	NA	NA	10519.3	1045.33	NA	NA	NA	NA	10519.3	1045.33	NA	NA	NA	NA
244.092	42	Cytidine	NA	NA	NA	NA	NA	NA	59356.7	12718	NA	NA	NA	NA	59356.7	12054.7	1408	NA	NA	NA
246.17	282	Isovalerylcarnitine	1.21152e+06	188923	23209	2816	NA	NA	1.21152e+06	188923	22822	2876	NA	NA	1.21152e+06	188923	22822	2876	367.333	NA
252.109	42	Deoxyadenosine	NA	NA	NA	NA	NA	NA	144396	39943.3	5280	NA	NA	NA	144396	39943.3	5280	832.667	NA	NA
268.103	42	Deoxyguanosine	NA	NA	NA	NA	NA	NA	174968	54440	6122	NA	NA	NA	174968	54440	6122	1326	NA	NA
268.104	42	Adenosine	NA	NA	NA	NA	NA	NA	174968	54440	6122	NA	NA	NA	174968	54440	6122	1326	NA	NA
291.13	36	Argininosuccinate	25312	NA	NA	NA	NA	NA	25665.3	13549.3	2356	NA	NA	NA	25665.3	13549.3	2184	422	NA	NA
298.097	168	Deoxymethylthioadenosine	228840	21951.3	1531	NA	NA	NA	228840	21951.3	1831.33	NA	NA	NA	228840	21951.3	1831.33	392.667	NA	NA
308.091	42	GSH	10480	NA	NA	NA	NA	NA	9453.33	NA	NA	NA	NA	NA	9453.33	1157.33	344	NA	NA	NA
323.064	42	TMP	3648	NA	NA	NA	NA	NA	3790.67	NA	NA	NA	NA	NA	3790.67	1676.67	401	NA	NA	NA
330.06	42	Cyclic AMP	NA	NA	NA	NA	NA	NA	32027.3	20695.3	3466	NA	NA	NA	32027.3	20695.3	3408.67	423	NA	NA
349.054	42	IMP	NA	NA	NA	NA	NA	NA	4254	1828	NA	NA	NA	NA	4032	2174.67	294	NA	NA	NA
364.065	42	GMP	5976	2328.67	NA	NA	NA	NA	5976	2328.67	NA	NA	NA	NA	5437.33	2328.67	298	NA	NA	NA
399.148	36	SAM	NA	NA	NA	NA	NA	NA	26178.7	NA	NA	NA	NA	NA	26178.7	5505.33	425	NA	NA	NA
404.024	60	CDP	3773	NA	NA	NA	NA	NA	3762	NA	NA	NA	NA	NA	3762	NA	NA	NA	NA	NA
405.01	60	UDP	NA	NA	NA	NA	NA	NA	4310	733.333	NA	NA	NA	NA	4310	733.333	NA	NA	NA	NA
428.036	60	ADP-ribose	11215.3	NA	NA	NA	NA	NA	11215.3	NA	NA	NA	NA	NA	11215.3	308	NA	NA	NA	NA
460.2	42	MTHF	4758	NA	NA	NA	NA	NA	4758	NA	NA	NA	NA	NA	4758	378	NA	NA	NA	NA
606.084	48	GDP-mannose	12216	NA	NA	NA	NA	NA	12216	1530	NA	NA	NA	NA	12216	1530	NA	NA	NA	NA
608.089	54	UDP-acetylglucosamine	7192.67	1534	NA	NA	NA	NA	7192.67	1644	NA	NA	NA	NA	7192.67	1644	405	NA	NA	NA
664.116	42	NAD	NA	NA	NA	NA	NA	NA	NA	NA	NA	NA	NA	NA	5530	4452.67	741.333	NA	NA	NA
786.164	240	FAD	9818.67	NA	NA	NA	NA	NA	9818.67	NA	NA	NA	NA	NA	9818.67	376.667	NA	NA	NA	NA
		Number of features > 300 cts (noise level)	41	28	14	3	0	0	67	57	35	17	5	0	72	70	62	46	26	18

## Sheet: Table S4
Table S-4. The LODs of endogenous metabolites calculated by JPA in HILIC(−) mode
mz	rt(seconds)	Name	JPA-PP (ng/ml)	JPA-PP+MR (ng/ml)	JPA-PP+MR+TL (ng/ml)
74.0237	642	Glycine	654.708	654.708	396.871
87.0088	708	Pyruvate	861.738	861.738	708.276
88.0393	444	Alanine	14.6643	13.7721	0.0770898
88.0393	444	Sarcosine	14.6643	13.7721	0.0770898
89.0233	468	Lactate	188.786	188.786	0.0591918
101.024	720	Acetoacetate	8.97944	8.93541	0.0813725
102.055	642	Aminobutyrate	271.185	271.185	109.707
104.036	642	Serine	16.7903	15.1092	6.49565
105.018	564	Glycerate	42.9011	44.5784	32.2324
108.011	612	Hypotaurine	74.7523	74.7523	37.5
110.035	444	Cytosine	16.7564	7.51931	5.98558
111.02	312	Uracil	8.13017	8.13017	0.0184262
112.05	378	Creatinine	2.24729	2.24729	0.053054
114.057	528	Proline	15.2948	15.0121	0.0490157
115.004	738	Fumarate	15.7396	15.0181	7.52266
116.071	522	Aminovalerate	53.6907	53.6907	0.0313076
116.072	522	Valine	53.6907	53.6907	0.0313076
117.019	702	Succinate	15.453	5	0.0623539
118.051	618	Homoserine	12.0212	12.0212	0.0778125
118.051	618	Threonine	12.0212	12.0212	0.0778125
122.026	384	Nicotinate	14.3931	14.1585	5.60811
124.008	612	Taurine	5.08994	2.68319	0.75
125.036	246	Thymine	0.991242	0.997863	0.0554154
130.05	444	Acetylalanine	3.69436	3.69436	3.78036
130.086	456	Leucine	8.94397	9.03921	0.170082
130.086	456	Isoleucine	8.94397	9.03921	0.170082
131.082	888	Ornithine	466.775	466.775	177.198
133.015	732	Malate	6.21103	6.06233	0.0548458
134.046	210	Adenine	1.36214	1.24833	0.610294
135.03	402	Hypoxanthine	8.78307	9.18367	4.69811
136.04	372	Anthranilate	103.406	99.9901	99.349
137.023	498	Hydroxybenzoate	14.8182	12.0604	0.0193925
137.035	366	Imidazoleacrylate	0.730419	0.0230556	0.0230556
137.035	366	Urocanate	0.730419	0.0230556	0.0230556
140.084	726	Histidinol	1329.82	1329.82	948.736
145.013	720	Ketoglutarate	3.24219	3.25632	3.25632
145.062	618	Glutamine	17.2797	17.6763	17.6763
146.045	510	Acetylserine	82.423	82.423	57.4299
147.029	702	Hydroxyglutarate	2.57231	2.35795	0.0347765
153.017	378	Dihydroxybenzoate	2.48255	2.48255	2.48255
157.025	546	Dihydroorotate	9.375	9.375	7.08729
157.037	546	Allantoin	26.1006	12.5063	7.63804
163.04	204	Phenylpyruvate	1.58062	1.58062	0.0697479
164.038	570	Methionine sulfoxide	26.8705	26.8705	26.8705
166.974	816	Phosphoenol pyruvate	24.5207	24.5207	24.5207
168.99	696	Dihydroxyacetone phosphate	78.3941	78.3941	57.35
171.005	678	Glycerol-3-phosphate	55.0385	55.0385	0.0538184
173.008	840	Aconitate	5.64199	5.64199	3.9482
173.046	630	Shikimate	3.25065	3.25632	0.0664
174.088	654	Citrulline	135.868	135.868	38.8186
179.035	396	Hydroxyphenylpyruvate	101.135	101.135	83.9868
179.056	696	myo-Inositol	93.003	31.519	37.2383
182.013	714	Homocysteate	17.6847	17.2757	7.92994
182.058	642	Phosphocholine	1290.11	1290.11	1013.46
184.002	732	Phosphoserine	358.822	374.301	195.295
184.985	798	Phosphoglycerate	504.426	504.426	438.051
187.071	522	Acetylglutamine	8.16126	8.3557	5.10246
188.055	666	Acetylglutamate	1.10226	1.13491	0.523843
190.053	330	Acetylmethionine	1.95447	1.91932	1.91932
191.019	858	Citrate	241.171	248.966	209.006
195.052	630	Gluconate	35.2535	35.6451	35.1229
199.001	714	Erythrose-4-phosphate	1915.57	1915.57	1541.69
202.107	366	Acetylcarnitine	250.932	250.932	176.478
203.082	486	Tryptophan	48.54	42.5249	41.2117
205.034	786	Methylcitrate	219.996	220.734	185.329
207.076	456	Kynurenine	160.463	160.463	77.8874
209.03	768	Saccharate	236.534	236.534	206.51
210.027	684	Phosphocreatine	1419.62	1419.62	914.489
213.017	666	Deoxyribose-5-phosphate	977.208	977.208	786.29
216.123	402	Propionylcarnitine	1864.32	1864.32	1504.16
218.102	432	Pantothenate	6.64473	6.64473	4.65711
225.098	642	Carnosine	15.0909	14.6816	7.2807
226.082	426	Deoxycytidine	29.1569	29.1569	8.19079
227.066	318	Deoxyuridine	2.64081	2.67152	0.01
230.139	366	Butyrylcarnitine	582.303	582.303	580.976
241.082	258	Thymidine	0.0104359	0.0104359	0.0105508
242.079	486	Cytidine	96.6105	96.6105	58.5967
243.061	396	Uridine	61.0898	61.0898	29.1972
244.154	336	Isovalerylcarnitine	232.767	232.767	125.295
250.095	318	Deoxyadenosine	84.6085	84.6085	43.9208
251.079	390	Deoxyinosine	14.4181	14.6184	14.6184
258.038	696	Glucosamine-1-phosphate	371.745	371.745	371.745
259.021	732	Glucose-6-phosphate	164.444	164.444	121.136
259.022	732	Fructose-phosphate	164.444	164.444	121.136
266.088	360	Adenosine	42.7835	41.044	41.044
266.091	456	Deoxyguanosine	80.5541	80.5541	50.3151
267.075	456	Inosine	92.1471	92.1471	63.9612
277.123	192	Pantetheine	0.68956	0.694754	0.435315
289.114	714	Argininosuccinic acid	204.721	204.721	157.297
306.075	642	GSH	4.01613	4.01613	4.19192
307.033	642	dUMP	474.721	474.721	486.029
321.051	612	TMP	78.8671	78.8671	48.5008
322.046	708	CMP	81.1232	81.1232	61.108
323.027	690	UMP	254.735	254.735	254.735
328.046	474	cyclic AMP	76.0809	76.0809	50.3981
341.111	660	Trehalose	19.2072	19.267	19.267
347.041	708	IMP	90.3046	90.0692	42.4733
362.052	744	GMP	0.00997064	0.00997064	0.00997064
397.13	516	SAM	329.268	329.268	321.34
402.012	780	CDP	890.056	890.056	718.1
402.996	774	UTP	829.758	829.758	704.495
426.021	714	ADP-ribose	498.956	498.956	424.461
427.007	786	IDP	645.879	645.879	539.976
442.017	822	GDP	712.734	712.734	712.734
458.179	660	MTHF	1922.19	1922.19	1922.19
465.982	798	dCTP	42.931	42.931	44.8918
466.964	780	dUTP	832.591	832.591	832.591
480.981	744	TTP	642.606	642.606	554.804
481.977	834	CTP	458.701	458.701	392.755
489.994	726	dATP	989.906	1020.04	1020.04
505.988	762	ATP	1088.87	1088.87	1088.87
505.988	834	dGTP	1103.48	1123.95	1123.95
506.974	834	ITP	1088.87	1088.87	1088.87
521.983	870	GTP	1453.47	1453.47	1453.47
565.047	744	UDP-glucose	8300	2005.81	2005.81
579.026	882	UDP-glucuronate	131.867	131.867	109.01
604.069	804	GDP-mannose	178.122	183.867	183.867
606.073	690	UDP-acetylglucosamine	195.507	195.507	195.507
611.144	768	GSSG	149.882	149.882	134.16
662.101	618	NAD	316.291	316.291	301.444
766.108	690	Co-A	309.207	304.577	304.577
784.149	564	FAD	241.103	241.103	241.103

## Sheet: Table S5
Table S5. The LODs of endogenous metabolites calculated by JPA in RP(+) mode
mz	rt(seconds)	Name	JPA-PP (ng/ml)	JPA-PP+MR (ng/ml)	JPA-PP+MR+TL (ng/ml)
90.055	54	Sarcosine	19.1804	19.1804	0.146903
90.055	54	Alanine	19.1804	19.1804	0.146903
104.107	36	Choline	8300	2.5591	0.461967
112.051	42	Cytosine	181.396	2.23118	1.34838
113.035	54	Uracil	453.171	200.093	0.111826
116.071	36	Proline	2.69539	2.30342	0.383077
118.086	42	Valine	3.17386	3.17386	3.17386
118.086	42	Aminovaleric acid	3.17386	3.17386	3.17386
120.066	36	Homoserine	8300	9.24465	6.25105
120.066	36	Threonine	8300	9.24465	6.25105
123.055	42	Nicotinamide	3.14801	1.66741	0.141477
127.05	60	Thymine	40.6277	8.65987	0.0606824
131.129	36	Agmatine	8300	13.6438	0.134595
132.102	42	Leucine	2.24716	0.923933	0.923933
132.102	42	Isoleucine	2.24716	0.923933	0.923933
133.097	36	Ornithine	26.9131	26.9131	0.132447
136.062	42	Adenine	2.16578	1.09211	0.154658
137.046	36	Hypoxanthine	2.81783	2.82	1.32095
137.071	36	Methylnicotinamide	8300	0.6171	0.132682
138.055	258	Anthranilate	4.39153	4.00751	0.161688
139.039	180	Hydroxybenzoic acid	9.74267	0.65098	0.0697479
139.05	42	Urocanate	1.46875	0.637916	0.125336
139.05	42	Imidazoleacrylic acid	1.46875	0.637916	0.125336
147.029	36	Ketoglutarate	8300	605.839	0.0646753
147.076	36	Glutamine	8300	8300	9.85488
147.113	30	Lysine	8300	12.2519	1.44767
148.06	36	Acetylserine	8300	17.2497	15.6113
155.034	240	Dihydroxybenzoate	271.283	271.283	265.305
162.113	36	Carnitine	8300	0.86911	0.137569
166.053	36	Methionine sulfoxide	8300	8300	7.55308
168.99	72	Phosphoenol pyruvate	572.267	572.267	473.572
175.024	48	Aconitate	8300	772.363	772.363
176.103	36	Citrulline	8300	48.4845	55.6632
184.026	30	Homocysteate	8300	8300	0.125126
184.074	36	Phosphocholine	8300	30.655	11.8009
186.016	42	Phosphoserine	329.992	329.992	272.94
189.087	42	Acetylglutamine	8300	18.0043	15
190.071	48	Acetylglutamate	8300	25.4523	21.7784
192.069	150	Acetylmethionine	101.726	101.726	83.1619
193.034	48	Citrate	1756.6	1756.6	684.908
204.123	42	Acetylcarnitine	176.031	0.549669	0.803226
205.097	180	Tryptophan	60.1913	44.6147	41.1758
207.05	66	Methylcitrate	8300	905.433	561.967
209.092	90	Kynurenine	42.8357	45.6148	33.1404
218.139	60	Propionylcarnitine	3.94633	4.14309	1.51521
220.118	54	Pantothenate	18.0358	20.5053	18.04
227.114	36	Carnosine	8300	37.026	66.6964
228.098	42	Deoxycytidine	8300	16.3493	0
229.082	54	Deoxyuridine	8300	1475.46	927.729
232.154	156	Butyrylcarnitine	3.90282	3.9	3.9
243.099	60	Thymidine	8300	492.261	492.261
244.092	42	Cytidine	8300	39.1571	35.3693
246.17	282	Isovalerylcarnitine	1.76847	1.73157	1.35572
252.109	42	Deoxyadenosine	8300	9.43182	5.98078
268.103	42	Deoxyguanosine	8300	8.1346	3.75566
268.104	42	Adenosine	8300	8.1346	3.75566
291.13	36	Argininosuccinate	365.701	21.1375	11.8009
298.097	168	Deoxymethylthioadenosine	35.626	33.3839	30.4215
308.091	42	GSH	640.568	691.512	452.271
323.064	42	TMP	1519.07	1468.35	659.343
330.06	42	Cyclic AMP	8300	14.3681	11.773
349.054	42	IMP	8300	702.828	478.351
364.065	42	GMP	416.337	416.337	348.724
399.148	36	SAM	8300	359.271	11.0531
404.024	60	CDP	1478.23	1478.23	1478.23
405.01	60	UDP	8300	1071.46	1071.46
428.036	60	ADP-ribose	609.812	609.812	569.533
460.2	42	MTHF	1204.69	1204.69	1092.51
606.084	48	GDP-mannose	573.907	387.83	387.83
608.089	54	UDP-acetylglucosamine	541.526	518.5	425.947
664.116	42	NAD	8300	8300	67.1763
786.164	240	FAD	672.163	672.163	616.083

## Sheet: Table S6
Table S6. Intensity table of detected exposome metabolites from different dilution factors in RP(+) mode
mz	rt	Name	JPA-PP					JPA-PP+MR					JPA-PP+MR+TL
			1 µM	0.2 µM	40 nM	8 nM	1.6 nM	1 µM	0.2 µM	40 nM	8 nM	1.6 nM	1 µM	0.2 µM	40 nM	8 nM	1.6 nM
142.009	133.2	Methamidophos	42493.1	9334.24	NA	NA	NA	42493.1	9334.24	NA	NA	NA	42493.1	9334.24	2020.7	709.303	538.81
146.001	61.829	Gimeracil	NA	NA	NA	NA	NA	21148	NA	NA	NA	NA	21148	3342.28	816.707	229.684	245.633
153.023	123.3	Mercaptopurine (6-MP)	19731.1	NA	NA	NA	NA	19731.1	8692	NA	NA	NA	19731.1	8692	1558.68	287.587	NA
171.113	294.3	Levetiracetam	NA	NA	NA	NA	NA	NA	NA	NA	NA	NA	7146.86	998.565	302.88	850.82	373.186
180.104	61.435	Propham	NA	NA	NA	NA	NA	8941	NA	NA	5771	6800	8941	3206.63	NA	5771	6800
183.099	289.32	Dacarbazine	402217	NA	NA	NA	NA	402217	65558.7	21326.5	NA	NA	402217	65558.7	21326.5	4285.35	520.015
188.111	563.146	Molinate	NA	NA	NA	NA	NA	NA	NA	NA	NA	NA	16139.3	3930.09	871.948	377.816	600.559
189.16	325.14	Propamocarb	NA	NA	NA	NA	NA	246647	50899	11783.2	NA	NA	246647	50899	11783.2	2110.93	477.315
190.043	408.66	Tricyclazole	NA	NA	NA	NA	NA	598422	72231	14620	NA	NA	598422	72231	14620	3797.59	759.949
192.077	392.76	Carbendazim	NA	NA	NA	NA	NA	1055693	157000	18993.3	9787	NA	1055693	157000	18993.3	9787	731.915
192.139	497.16	DEET	893659	NA	NA	9419.9	NA	893659	188418	30600.7	9419.9	NA	893659	188418	30600.7	9419.9	4102.89
199.082	386.391	Cymoxanil	NA	NA	NA	NA	NA	17297	NA	NA	NA	NA	17297	5599.67	1199.09	300.781	508.684
199.18	444.266	Cycluron	895458	NA	NA	NA	NA	895458	203527	27136	8334	NA	895458	203527	27136	8334	3055.57
202.044	413.341	Thiabendazol	NA	NA	54893.1	NA	NA	945140	422347	54893.1	11005	NA	945140	422347	54893.1	11005	1774.45
203.114	305.22	Dinotefuran	NA	NA	NA	NA	NA	13469	4697	NA	NA	NA	13469	4697	1654.83	212.312	414.152
208.097	466.32	Quinoclamine	NA	NA	NA	NA	NA	NA	NA	NA	NA	NA	30385.3	9131.8	1156.9	309.682	486
209.128	471.3	Aminocarb	NA	139683	NA	NA	NA	377905	139683	17660	6321	NA	377905	139683	17660	6321	808.957
210.112	477.3	Propoxur	NA	NA	NA	NA	NA	159804	NA	NA	NA	NA	159804	27386.5	3643.73	962.492	529.129
210.161	435.54	Ethirimol	NA	NA	NA	NA	NA	121954	24033.5	7461	NA	NA	121954	24033.5	7461	1204	984.279
213.08	485.579	Chlorotoluron	NA	NA	NA	NA	NA	355238	85504.9	NA	NA	NA	355238	85504.9	14435.2	4297.62	431.144
214.03	267.48	Omethoat	93185.2	18868	NA	NA	NA	93185.2	18868	NA	NA	NA	93185.2	18868	3658.85	857.088	524.593
215.088	480.411	Metribuzin	NA	NA	NA	NA	NA	151677	52498.2	12086	NA	NA	151677	52498.2	12086	2319.29	486.506
216.087	364.245	Kinetin	1.13796e+06	322394	NA	NA	NA	1.13796e+06	322394	31920	8323	NA	1.13796e+06	322394	31920	8323	1637.33
216.142	635.528	Cymiazole	NA	NA	NA	NA	NA	72819.4	NA	NA	NA	NA	72819.4	16845.2	2620.61	656.556	446.407
218.104	325.415	Pymetrozine	NA	NA	NA	NA	NA	87901	24265	8366	NA	NA	87901	24265	8366	1631.34	453.333
218.117	488.163	Pyracarbolid	NA	NA	NA	NA	NA	332725	45214	10670	NA	NA	332725	45214	10670	2309.64	865.003
221.049	449.458	Thidiazuron	NA	NA	NA	NA	NA	NA	NA	NA	NA	NA	33173.7	12720.8	2663.15	744.997	418.898
222.032	300.3	Quinmerac	NA	NA	NA	NA	NA	125403	33892	9063	NA	NA	125403	33892	9063	1084.11	370.028
222.043	395.13	Chloridazon (Pyrazon)	NA	NA	NA	NA	NA	131609	35576.7	7219	NA	NA	131609	35576.7	7219	1146.25	404.49
222.07	478.26	Methabenzthiazuron	229549	NA	NA	NA	NA	229549	71649	17143	NA	NA	229549	71649	17143	2375.58	900.375
222.113	480.24	Carbofuran	NA	NA	NA	NA	NA	167748	40961	13363	NA	NA	167748	40961	13363	3527.83	NA
223.074	408.109	Acetamiprid	NA	NA	NA	NA	NA	83349.6	25114.8	NA	NA	NA	83349.6	25114.8	6400.08	2102.65	928.038
223.144	552.893	Mexacarbate	NA	NA	NA	NA	NA	313959	75453.4	14453.6	NA	NA	313959	75453.4	14453.6	4828.8	983.028
224.069	335.752	Monocrotophos	NA	NA	NA	NA	NA	89790	28953	NA	NA	NA	89790	28953	5198.08	1633.37	582.928
224.092	404.7	Dioxacarb	NA	NA	NA	NA	NA	NA	NA	NA	NA	NA	19139.4	6003.25	662.606	267.125	268.188
224.118	572.76	Mepanipyrim	NA	NA	NA	NA	5937.23	440726	204663	49933.6	13268	5937.23	440726	204663	49933.6	13268	5937.23
226.167	499.14	Secbumeton	1.32032e+06	466383	74272.8	NA	NA	1.32032e+06	466383	74272.8	15548.5	NA	1.32032e+06	466383	74272.8	15548.5	2830.16
229.093	389.76	Decitabine (NSC127716, 5AZA-CdR)	NA	NA	NA	NA	NA	NA	NA	NA	NA	NA	4802.69	961.467	328.557	408.413	330.133
229.098	295.32	Ozagrel	1237957	387964	NA	NA	NA	1237957	387964	37622	11036	NA	1237957	387964	37622	11036	2225.07
229.113	429.54	Tebuthiuron	NA	NA	NA	NA	NA	217721	162116	19309	7405	NA	217721	162116	19309	7405	1907.94
230.007	402.882	Dimethoate	NA	NA	NA	NA	NA	41944.2	12844	NA	NA	NA	41944.2	12844	4491.6	1260.77	550.073
233.025	501.12	Diuron	NA	NA	NA	NA	NA	NA	NA	NA	NA	NA	53282	16215.8	2444.99	870.701	284.838
233.09	490.747	Fluometuron	NA	NA	NA	NA	NA	158826	43036.1	NA	NA	NA	158826	43036.1	7065.77	1551.28	464.556
233.129	402.882	Melatonin	NA	NA	NA	NA	NA	265872	68867.6	12771.6	NA	NA	265872	68867.6	12771.6	3150.69	938.543
235.144	463.38	Lenacil	NA	NA	NA	NA	NA	NA	NA	NA	NA	NA	18184.6	6509.56	1352.5	637.491	307.298
236.075	501.12	Carboxine	NA	NA	NA	NA	NA	29310	NA	NA	NA	NA	29310	39548.3	6034.78	1026.04	531
237.012	343.02	Methazolamide	NA	NA	NA	NA	NA	64459	18313	NA	NA	NA	64459	18313	2844.55	756.06	223.486
240.079	526.98	Clomazone	NA	NA	NA	NA	NA	NA	NA	NA	NA	NA	38168.9	8779.97	950.3	398.213	379.433
242.081	313.2	Moxonidine	2.25639e+06	700613	91169	NA	NA	2.25639e+06	700613	91169	18271	NA	2.25639e+06	700613	91169	18271	3528.19
243.064	562.8	Ethoprophos	NA	NA	NA	NA	NA	248059	60920.1	NA	NA	NA	248059	60920.1	10208.6	2434.56	455.249
245.14	333.06	ABT-888 (Veliparib)	NA	66999.2	10911	NA	NA	143943	66999.2	10911	NA	NA	143943	66999.2	10911	2234.11	717.76
249.091	467.34	Pyrimethamine	1.94288e+06	733364	121675	20179.8	4681.69	1.94288e+06	733364	121675	20179.8	4681.69	1.94288e+06	733364	121675	20179.8	4681.69
252.142	640.629	Prosulfocarb	334901	NA	NA	NA	NA	334901	51875.6	10433	NA	NA	334901	51875.6	10433	2656.39	683.676
255.112	456.42	Nepafenac	NA	NA	NA	NA	NA	356397	95686.4	17476	NA	NA	356397	95686.4	17476	3928.13	585.029
256.06	397.74	Imidacloprid	NA	NA	NA	NA	NA	39318.9	7925.07	NA	NA	NA	39318.9	7925.07	1317.1	488.75	NA
256.93	371.88	Trichlorfon	NA	NA	NA	NA	NA	NA	NA	NA	NA	NA	3359.58	1533.8	293.422	NA	NA
260.103	326.1	Lenalidomide (CC-5013)	NA	NA	NA	NA	NA	69416.1	18913	7501	NA	NA	69416.1	18913	7501	796.054	455.084
260.165	488.284	Ramelteon	NA	NA	NA	NA	NA	883509	203038	30392.4	6866	NA	883509	203038	30392.4	6866	1446.8
265.042	391.74	Ethidimuron	NA	NA	NA	NA	NA	NA	14572	NA	NA	NA	48659.9	14572	2786.8	726.13	305.287
268.118	591.6	Silthiofam	NA	NA	NA	NA	NA	53253	19565	NA	NA	NA	53253	19565	12477.9	NA	NA
271.06	460.38	Genistein	137083	56280.7	NA	NA	NA	137083	56280.7	11070	NA	NA	137083	56280.7	11070	2681.17	443.654
274.084	439.5	Pomalidomide (CC-4047)	NA	NA	NA	NA	NA	NA	NA	NA	NA	NA	8379.55	3152.56	461.894	254.282	NA
274.253	657.24	Fenpropidin	931273	199977	30898.5	NA	NA	931273	199977	30898.5	NA	NA	931273	199977	30898.5	6594.02	620.148
276.159	467.34	S- (+)-Rolipram	1.20655e+06	NA	NA	NA	NA	1.20655e+06	336061	49729.4	13186.3	NA	1.20655e+06	336061	49729.4	13186.3	1385.04
278.104	519.06	Metazachlor	NA	NA	NA	NA	NA	56467	NA	NA	NA	NA	56467	44015	8295.38	1259.69	213.981
280.154	497.16	Metalaxyl	NA	NA	NA	NA	NA	743730	180998	31126.5	NA	NA	743730	180998	31126.5	6615	1665.91
284.054	490.747	Fosthiazate	NA	NA	NA	NA	NA	337691	50681	14031	NA	NA	337691	50681	14031	2988.71	1011.22
284.072	576.089	Penconazole	NA	NA	NA	NA	NA	NA	NA	NA	NA	NA	102460	40948.8	8300.7	2313.91	860.154
284.141	583.778	Metolachlor	NA	NA	NA	NA	NA	494810	136413	19941	NA	NA	494810	136413	19941	5207.57	1008.88
286.069	574.74	Cladribine	NA	NA	NA	NA	NA	NA	NA	NA	NA	NA	76609.6	31683.6	5914.17	1311.42	336.397
286.108	474.3	Letrozole	NA	NA	NA	NA	NA	NA	NA	NA	NA	NA	5302.14	2885.43	802.545	NA	288.166
288.049	370.86	Vamidothion	NA	NA	NA	NA	NA	374314	70898.7	13593	NA	NA	374314	70898.7	13593	1339.16	600.569
289.056	605.52	Malotilate	1.0166e+06	275168	NA	NA	NA	1.0166e+06	275168	46474.1	10766	NA	1.0166e+06	275168	46474.1	10766	1973.97
289.121	550.247	Myclobutanil	NA	NA	NA	NA	NA	NA	NA	NA	NA	NA	102594	33962.1	8225.17	1944.04	404.298
290.059	605.52	Isocarbophos	NA	NA	NA	NA	NA	NA	NA	NA	NA	NA	153249	34746.4	6275.32	1645.95	538.934
291.071	580.68	Isoprothiolane	179976	NA	NA	NA	NA	179976	NA	NA	NA	NA	179976	59006.3	11274.8	1926.39	352.511
292.026	364.178	Thiamethoxam	NA	NA	NA	NA	NA	24282.4	10451	NA	NA	NA	24282.4	10451	1190.39	394.935	NA
294.1	556.756	Triadimefon	NA	NA	NA	NA	NA	187716	42772.2	NA	NA	NA	187716	42772.2	9939.04	1834.13	598.546
294.136	528	Paclobutrazol	NA	NA	NA	NA	NA	135823	49372.5	12122	NA	NA	135823	49372.5	12122	2307.44	577.029
296.116	343.48	Triadimenol	NA	NA	NA	NA	NA	NA	NA	NA	NA	NA	11310.2	3251.99	383.404	NA	218.852
296.134	529.51	Entecavir Hydrate	NA	NA	NA	NA	NA	NA	NA	NA	NA	NA	66050.2	24744.7	5644.67	1191.96	393.231
297.055	565.689	Disulfiram	NA	NA	NA	NA	NA	103403	24959.4	NA	NA	NA	103403	24959.4	7754.89	744.672	278.758
298.115	287.34	Nelarabine	NA	NA	NA	NA	NA	126064	93074	16098	NA	NA	126064	93074	16098	3626.32	670.8
298.274	804.42	Spiroxamine	554367	116629	18602.7	NA	NA	554367	116629	18602.7	NA	NA	554367	116629	18602.7	4227.06	1441.38
299.052	565.689	Phoxim	NA	NA	NA	NA	NA	418471	89094.1	16615.4	NA	NA	418471	89094.1	16615.4	3931.55	1289.51
300.03	495.18	Azaconazole	NA	NA	NA	NA	NA	88735.4	NA	NA	NA	NA	88735.4	32102.3	6665.56	1960.91	1133.11
301.118	534.679	Desmedipham	NA	NA	NA	NA	NA	NA	NA	NA	NA	NA	58901.1	25183.2	5797.58	1913.24	678.251
304.113	546.9	Fenamiphos	NA	NA	NA	NA	NA	506283	156600	27407	NA	NA	506283	156600	27407	5218.57	1118.97
304.202	347.04	Vildagliptin (LAF-237)	1.52115e+06	NA	NA	NA	NA	1.52115e+06	183054	34486	11013	NA	1.52115e+06	183054	34486	11013	2003.05
305.061	328.14	Clofarabine	NA	NA	NA	NA	NA	NA	NA	NA	NA	NA	23158.7	8348.93	1508.06	582.327	281.526
305.082	404.7	Melphalan	NA	NA	NA	NA	NA	NA	NA	NA	NA	NA	39325.8	9058.99	1430.71	457.407	343.391
305.108	618.48	Diazinon	NA	173200	NA	NA	NA	598185	173200	22534	NA	NA	598185	173200	22534	5774.05	1215.73
306.104	633.42	Pirimiphos-methyl	1299743	368496	NA	NA	NA	1299743	368496	57460.8	NA	NA	1299743	368496	57460.8	11384.5	2846.16
306.165	673.14	Buprofezin	2.3338e+06	855768	NA	NA	NA	2.3338e+06	855768	136064	24685.8	NA	2.3338e+06	855768	136064	24685.8	5547.16
306.209	346.064	Capsaicin	NA	NA	NA	NA	NA	NA	NA	NA	NA	NA	32215.6	7675.84	821.594	262.758	240.761
307.181	679.14	Fenazaquin	1.76623e+06	702134	NA	NA	NA	1.76623e+06	702134	55339	27368.9	NA	1.76623e+06	702134	55339	27368.9	7270.47
308.004	650.28	Quinoxyfen	779041	NA	NA	NA	NA	779041	222937	37674	NA	NA	779041	222937	37674	9420.92	1335.02
308.153	563.168	Tebuconazole	NA	NA	NA	NA	NA	NA	NA	8454.17	NA	NA	109310	44011.6	8454.17	2574.12	1007.75
311.038	605.52	Diflubenzuron	NA	NA	NA	NA	NA	78568.9	40201.9	NA	NA	NA	78568.9	40201.9	11512.3	1566.77	552.754
312.118	553.86	Fenamidone	NA	NA	NA	NA	NA	140759	53878.3	15260	NA	NA	140759	53878.3	15260	5025.13	1052.25
313.178	403.68	Tofacitinib (CP-690550,Tasocitinib)	NA	419656	NA	NA	NA	747274	419656	46402	10195	NA	747274	419656	46402	10195	2597
313.213	431.52	Oseltamivir	NA	101153	NA	NA	NA	623604	101153	16483	NA	NA	623604	101153	16483	3660.27	671.793
314.072	576.72	Triazophos	NA	NA	NA	NA	NA	567477	183142	32855.3	NA	NA	567477	183142	32855.3	5977.32	946.145
315.066	472.32	Malaoxon	541137	NA	NA	NA	NA	541137	126307	18529.4	NA	NA	541137	126307	18529.4	3542.75	561.758
316.107	562.8	Flusilazole	NA	NA	NA	NA	NA	173099	62669.1	20157	NA	NA	173099	62669.1	20157	3377.16	1185.13
320.152	576.72	Metconazole	NA	NA	NA	NA	NA	NA	NA	9716	NA	NA	101767	49541.6	9716	2405.73	648.683
321.213	543.9	Iprovalicarb	NA	NA	NA	NA	NA	215726	94480.1	NA	NA	NA	215726	94480.1	17204.3	3709.72	796.256
322.144	657.24	Pyriproxyfen	1.0832e+06	431099	NA	NA	NA	1.0832e+06	431099	77633.9	NA	NA	1.0832e+06	431099	77633.9	14523.1	3955.73
324.981	462.322	Azamethiphos	NA	NA	NA	NA	NA	65481.3	16691.4	NA	NA	NA	65481.3	16691.4	4625.43	1060.43	584.162
326.052	326.1	Flumetsulam	NA	NA	NA	NA	NA	93881.3	23322.7	5375	NA	NA	93881.3	23322.7	5375	642.399	NA
326.081	583.68	Diniconazole	NA	NA	NA	NA	NA	NA	18358	NA	NA	NA	90471.8	18358	9305.92	2583.53	508.193
326.175	602.58	Benalaxyl	NA	NA	NA	NA	NA	876794	196213	31902.5	NA	NA	876794	196213	31902.5	9098.19	1063.15
327.17	583.778	Dimoxystrobin	221869	NA	NA	NA	NA	341852	92686.1	13648	NA	NA	341852	92686.1	13648	4118.77	908.485
329.14	620.081	Pencycuron	NA	NA	NA	NA	NA	367255	88682.9	NA	NA	NA	367255	88682.9	14243.7	3620.57	615.848
329.218	312.561	Peramivir	NA	NA	NA	NA	NA	770686	234564	34940.8	6718	NA	770686	234564	34940.8	6718	1608.61
330.06	591.595	Mecarbam	NA	NA	NA	NA	NA	NA	NA	NA	NA	NA	77571	21902.9	3819.95	1215.85	494.048
330.08	552.768	Epoxiconazole	NA	NA	NA	NA	NA	151688	41581.5	NA	NA	NA	151688	41581.5	12774.4	2265	875.028
330.206	401.7	Tralkoxydim	NA	NA	NA	NA	NA	NA	NA	NA	NA	NA	14941.1	5119.72	546.531	344.657	361.841
331.044	574.74	Malathion	NA	NA	NA	NA	NA	NA	NA	NA	NA	NA	54032.4	18540.5	5730.36	1488.3	228.637
332.111	558.84	Isofenphos-methyl	NA	NA	NA	NA	NA	NA	NA	NA	NA	NA	87257.1	30804.7	6149.58	1407.25	464.307
332.218	414.6	Marimastat	NA	7720.8	NA	NA	NA	22533	7720.8	NA	NA	NA	22533	7720.8	1741.33	1579.71	827.138
333.18	563.76	Isoxaben	NA	NA	NA	NA	NA	240262	73768.2	16641	NA	NA	240262	73768.2	16641	4323.33	408.336
334.168	603.54	Ipconazole	206455	70831	NA	NA	NA	206455	70831	18779.6	NA	NA	206455	70831	18779.6	4164.15	891.491
335.135	343.505	Mitomycin C	NA	NA	NA	NA	NA	65177	24714	NA	NA	NA	65177	24714	5291.88	979.086	214.96
335.152	434.52	Pimobendan	NA	681888	NA	NA	NA	1156981	681888	61933	16554	7147	1156981	681888	61933	16554	7147
336.032	611.52	Zoxamide	NA	NA	NA	NA	NA	75964.3	26906.3	NA	NA	NA	75964.3	26906.3	5072.62	1456.88	399.023
338.185	570.921	Bitertanol	NA	NA	NA	NA	NA	NA	NA	NA	NA	NA	47855.1	18968	3560.74	729.924	319.893
340.109	483.258	Topiramate	NA	6713.98	1213.06	NA	NA	NA	6713.98	1213.06	NA	NA	18428.6	6713.98	1213.06	407.416	NA
342.077	584.64	Propiconazole	NA	NA	NA	NA	NA	146774	50920.8	13820	NA	NA	146774	50920.8	13820	3377.62	776.222
342.148	331.08	Tepraloxydim	NA	NA	NA	NA	NA	7363	NA	NA	NA	NA	7363	4280.17	887.17	717.664	525.721
342.17	396.72	Naltrexone	977564	274091	40143.7	NA	NA	977564	274091	40143.7	9881	NA	977564	274091	40143.7	9881	2317.06
343.04	558.84	Boscalid (Nicobine)	NA	NA	NA	NA	NA	NA	NA	NA	NA	NA	16123.2	5394.62	964.207	378	245.237
343.222	519.06	E 64d	NA	NA	4647.27	NA	NA	915205	416000	42402.7	14739.3	NA	915205	416000	42402.7	14739.3	NA
345.077	584.64	Oxadiazon	NA	NA	NA	NA	NA	NA	NA	NA	NA	NA	20005.8	7662.12	2118.07	251.943	222.511
346.045	757.68	Azinphos-ethyl	NA	NA	NA	NA	NA	NA	NA	NA	NA	NA	5819.35	1473.69	603.928	201.214	380.023
346.093	612.54	Triflumizole	NA	NA	NA	NA	NA	165460	58852.6	11866	NA	NA	165460	58852.6	11866	3401.04	824.469
346.118	100.38	Fluoxetine HCl	NA	NA	NA	NA	NA	NA	NA	NA	NA	NA	2935.89	700.824	NA	NA	NA
347.126	632.941	Prasugrel	NA	NA	NA	NA	NA	NA	NA	NA	NA	NA	10340.4	3951.43	798.738	279.07	251.02
350.122	483.057	Voriconazole	NA	NA	NA	NA	NA	907492	301995	40932.4	9827	NA	907492	301995	40932.4	9827	1930.1
350.122	483.116	Perampanel	NA	759262	NA	NA	NA	1.74419e+06	759262	158975	27471.6	5008	1.74419e+06	759262	158975	27471.6	5008
352.19	470.34	Tamibarotene	NA	NA	NA	NA	NA	169756	62452.9	11415	NA	NA	169756	62452.9	11415	2531.54	1156.73
353.113	437.52	FG-4592 (ASP1517)	NA	NA	NA	NA	NA	166865	71007.7	17874	5114	NA	166865	71007.7	17874	5114	845.803
353.222	586.426	Tebufenozide	NA	NA	NA	NA	NA	NA	NA	NA	NA	NA	24745.4	11444.4	2493.95	751.927	387.208
353.969	564.78	Luliconazole	NA	NA	90462.3	NA	NA	838852	421499	90462.3	21664	NA	838852	421499	90462.3	21664	5042.11
355.055	467.34	Thiodicarb	NA	NA	NA	NA	NA	108735	16444	NA	NA	NA	108735	16444	3963.21	NA	324.959
355.105	666.18	Flumioxazin	NA	NA	NA	NA	NA	NA	NA	NA	NA	NA	4716.21	NA	NA	789.022	319.161
355.226	496.14	Roscovitine (Seliciclib,CYC202)	NA	NA	NA	NA	NA	2378635	830063	201601	33028	15756	2378635	830063	201601	33028	15756
356.127	590.64	Beflubutamid	NA	NA	NA	NA	NA	NA	NA	NA	NA	NA	12334.5	5215.98	806.573	283.736	NA
358.037	337.08	Chlorsulfuron	NA	NA	NA	NA	NA	NA	NA	NA	NA	NA	9812.12	1890.54	399.006	311.566	210.671
358.124	500.16	Rosiglitazone	21622.2	NA	515614	95264.6	NA	21622.2	1.48144e+06	515614	95264.6	18822	21622.2	1.48144e+06	515614	95264.6	18822
358.167	387.78	Trelagliptin	NA	NA	NA	NA	NA	55279.5	11355	NA	NA	NA	55279.5	11355	1726.21	532.731	293.571
358.178	676.14	Cinacalcet	2354160	852827	122957	25440.3	7270.22	2354160	852827	122957	25440.3	7270.22	2354160	852827	122957	25440.3	7270.22
358.976	592.62	Chlorfenvinphos	NA	NA	NA	NA	NA	NA	NA	10576.9	NA	NA	133609	32881.8	10576.9	2256.1	262.089
360.139	402.72	Clethodim	NA	NA	NA	NA	NA	NA	NA	NA	NA	NA	11619.7	3988.18	1229.95	357.82	570.267
361.085	556.8	MLN2238	NA	NA	NA	NA	NA	NA	NA	NA	NA	NA	12950.5	7020.59	1421.97	447.194	272.494
363.021	615.48	Coumaphos	NA	NA	NA	NA	NA	NA	NA	NA	NA	NA	6580.64	2688.56	672.782	364.681	NA
364.073	579.72	Flufenacet	NA	NA	NA	NA	NA	NA	NA	NA	NA	NA	26105.6	9519.53	1663.45	374.781	NA
364.094	627.773	Benzoximate	NA	NA	NA	NA	NA	77245	NA	NA	NA	NA	77245	14945	3482.71	765.349	271.221
365.116	405.525	Bumetanide	NA	NA	NA	NA	NA	177335	47906.7	5493.47	NA	NA	177335	47906.7	5493.47	1908.66	717.546
365.144	694.08	Pyridaben	NA	NA	NA	NA	NA	380586	117904	14774.9	NA	NA	380586	117904	14774.9	3879.79	1253.53
365.152	418.387	Ganetespib (STA-9090)	287791	83692.3	18038.1	NA	NA	287791	83692.3	18038.1	NA	NA	287791	83692.3	18038.1	4362.28	827.591
367.166	550.86	Rilpivirine	NA	NA	58885.3	NA	NA	243245	157630	58885.3	NA	NA	243245	157630	58885.3	13078.2	3398.11
368.11	596.58	Picoxystrobin	NA	NA	NA	NA	NA	95756	33594	NA	NA	NA	95756	33594	9060.6	2103.14	888.626
369.133	541.92	Curcumin	NA	22823.3	6004.83	NA	NA	NA	22823.3	6004.83	NA	NA	67264.7	22823.3	6004.83	768.521	632.472
370.049	333.06	Amidosulfuron	NA	NA	NA	NA	NA	NA	NA	NA	NA	NA	2548.66	1084.9	385.627	NA	NA
370.082	471.3	Lansoprazole	609493	NA	NA	NA	NA	609493	230514	30799	12525	NA	609493	230514	30799	12525	1465.64
370.223	496.14	Cilostazol	NA	NA	NA	NA	NA	540725	150631	35161.3	9387	NA	540725	150631	35161.3	9387	2284.8
371.127	426.54	Tedizolid	NA	NA	NA	NA	NA	898993	328407	59197	17636	NA	898993	328407	59197	17636	3770.01
371.221	691.08	Spiromesifen	NA	NA	NA	NA	NA	75213.8	NA	NA	NA	NA	75213.8	25110.7	4229.43	1215.45	680.018
372.942	636.36	Profenofos	NA	NA	NA	NA	NA	NA	NA	NA	NA	NA	17706.4	4568.02	980.789	NA	NA
373.041	693.06	Proquinazid	226256	57362.4	NA	NA	NA	226256	57362.4	NA	NA	NA	226256	57362.4	10402.9	3137.57	NA
374.196	535.92	Spirotetramat	NA	NA	NA	NA	NA	396113	124476	20105.8	NA	NA	396113	124476	20105.8	4726.57	739.117
375.216	450.42	Methylprednisolone	NA	NA	NA	NA	NA	88274.2	34747.2	9347	NA	NA	88274.2	34747.2	9347	2356.1	867.397
375.961	564.78	Bromuconazole	NA	NA	NA	NA	NA	NA	NA	NA	NA	NA	17851.3	6170.49	2099.95	786.61	251.694
376.037	588.946	Prochloraz	NA	NA	NA	NA	NA	NA	NA	NA	NA	NA	86061.3	38523.1	8970.07	2247.91	360.516
376.167	399.72	Gatifloxacin	88065.1	NA	NA	NA	NA	88065.1	NA	NA	NA	NA	88065.1	10079.8	1354.32	494.4	677.287
377.091	641.34	Picolinafen	NA	NA	NA	NA	NA	41855.5	NA	NA	NA	NA	41855.5	12677.1	3103.61	896.107	246.334
379.124	570.72	Pyridate	NA	89775.5	13232.5	3374.49	NA	187436	89775.5	13232.5	3374.49	NA	187436	89775.5	13232.5	3374.49	1222.64
382.083	573.482	Celecoxib	NA	NA	NA	NA	NA	NA	NA	NA	NA	NA	16031.8	4974.36	490.213	451.377	NA
382.973	563.76	Fluopicolide	NA	NA	NA	NA	NA	NA	NA	NA	NA	NA	75843.9	24138.9	5575.09	1409.25	NA
383.154	599.58	Loratadine	2.36651e+06	1.06518e+06	241514	NA	NA	2.36651e+06	1.06518e+06	241514	46354.6	8993.23	2.36651e+06	1.06518e+06	241514	46354.6	8993.23
383.162	651.572	Furathiocarb	NA	NA	NA	NA	NA	1.15605e+06	344422	49604	NA	NA	1.15605e+06	344422	49604	12043.5	3026.53
384.069	441.649	Brinzolamide	NA	NA	NA	NA	NA	284619	90602.3	10317	NA	NA	284619	90602.3	10317	3577.82	1042.06
384.995	661.26	Ethion	NA	NA	NA	NA	NA	NA	NA	NA	NA	NA	10930.2	3784.56	782.645	208.236	250.302
386.988	467.53	Sulfentrazone	NA	NA	NA	NA	NA	NA	NA	NA	NA	NA	8354.41	2602.36	497.184	535.036	572.601
388.038	327.12	Thifensulfuron-methyl	NA	NA	NA	NA	NA	31717.4	NA	NA	NA	NA	31717.4	7985.53	1819.12	709.127	213.313
388.105	614.52	Pyraclostrobin	NA	NA	NA	NA	NA	470295	118945	20038	NA	NA	470295	118945	20038	4850.31	1198.6
388.13	525	Dimethomorph	NA	NA	NA	NA	NA	78914	28491.9	10547	NA	NA	78914	28491.9	10547	1895.88	725.104
389.163	449.52	Cetirizine	NA	NA	NA	NA	NA	1.19474e+06	458094	38011	11780	NA	1.19474e+06	458094	38011	11780	3481.72
389.218	479.28	GM 6001	NA	NA	NA	NA	NA	NA	NA	NA	NA	NA	NA	NA	1240.32	667.633	361.104
390.145	481.26	Tadalafil	NA	NA	NA	NA	NA	NA	NA	NA	NA	NA	39390.5	13957.6	2206.73	395.466	368.025
393.102	426.54	Pioglitazone HCl	567424	140198	NA	NA	NA	567424	140198	NA	NA	NA	567424	140198	25082.1	3425.99	885.639
393.206	459.798	Dexamethasone (DHAP)	NA	NA	NA	NA	NA	24279	37959	NA	NA	NA	24279	37959	8548.14	985.777	503.523
395.09	627.773	Diflufenican	NA	NA	NA	NA	NA	NA	NA	NA	NA	NA	28834.8	5264.29	1109.01	258.5	NA
395.149	578.674	Rotenone	NA	NA	NA	NA	NA	NA	NA	NA	NA	NA	49527.4	21408	4251	1169.8	264.013
396.099	426.201	Tribenuron-methyl	NA	NA	NA	NA	NA	NA	NA	NA	NA	NA	10656	2152.76	349.544	NA	NA
397.177	449.52	Mocetinostat (MGCD0103, MG0103)	NA	380203	NA	NA	NA	705482	380203	39434	10655	NA	705482	380203	39434	10655	3814.93
400.176	407.64	Colchicine	NA	NA	NA	NA	NA	742751	231712	52221	16357	NA	742751	231712	52221	16357	3908.01
402.063	372.84	Triasulfuron	NA	NA	NA	NA	NA	71655.6	7386.47	NA	NA	NA	71655.6	7386.47	2972.98	967.114	344.532
403.042	561.78	Roflumilast	NA	NA	NA	NA	NA	196143	61674.5	14387.2	NA	NA	196143	61674.5	14387.2	4075.49	987.69
404.124	552.84	Azoxystrobin	NA	NA	NA	NA	NA	466413	142663	21586.6	NA	NA	466413	142663	21586.6	4308.27	581.966
405.263	621.48	Lovastatin	NA	148449	NA	NA	NA	519401	148449	21496.2	NA	NA	519401	148449	21496.2	6745.09	549.006
406.071	597.6	Difenoconazole	NA	NA	NA	NA	NA	198564	68802.1	14563	NA	NA	198564	68802.1	14563	2884.01	676.064
407.101	354.96	Oxasulfuron	NA	NA	NA	NA	NA	17099	NA	NA	NA	NA	17099	6160.82	940.633	329.894	268.875
409.064	634.38	Metrafenone	NA	NA	NA	NA	NA	342258	82960.9	NA	NA	NA	342258	82960.9	12714.4	3396.65	790.661
409.137	627.833	Trifloxystrobin	NA	NA	NA	NA	NA	604692	136943	35531.4	NA	NA	604692	136943	35531.4	7778.6	1385.8
410.243	477.3	AT13387	973154	245904	29564.4	4632.23	NA	973154	245904	29564.4	4632.23	NA	973154	245904	29564.4	4632.23	1546.12
411.113	697.55	Spirodiclofen	NA	NA	NA	NA	NA	NA	NA	NA	NA	NA	12761	3508.17	1003.03	288.671	308.011
412.043	593.64	Carfentrazone-ethyl	NA	NA	NA	NA	NA	NA	NA	NA	NA	NA	34432	9094.08	1918.49	488.687	285.041
412.131	551.88	Mandipropamide	NA	NA	NA	NA	NA	NA	NA	NA	NA	NA	131656	40281.6	9825.12	1374.12	386.373
412.191	452.104	Fluvastatin	NA	NA	NA	NA	NA	333154	69849.8	19356.2	7932	NA	333154	69849.8	19356.2	7932	854.319
413.116	545.88	Ziprasidone	NA	398125	NA	17062.5	4471.08	995270	398125	65853.5	17062.5	4471.08	995270	398125	65853.5	17062.5	4471.08
413.208	534.96	Adapalene	NA	NA	NA	NA	NA	NA	NA	NA	NA	NA	74268.4	23109.2	4254.8	739.374	391.381
415.106	467.53	Mefloquine hydrochloride	NA	NA	NA	NA	NA	NA	NA	NA	NA	NA	31426.6	14280.3	1872.87	527.391	317.744
416.163	457.38	CAL-101 (Idelalisib, GS-1101)	NA	NA	NA	NA	NA	377770	120983	27691	9985	NA	377770	120983	27691	9985	1739.72
417.122	453.42	IPI-145 (INK1197)	NA	NA	NA	NA	NA	328046	102076	18044	NA	NA	328046	102076	18044	3380.5	672.068
418.168	457.38	Gabexate mesylate	NA	NA	NA	NA	NA	NA	NA	NA	NA	NA	32188	10646.4	1738.42	406.353	310.203
420.136	604.492	S/GSK1349572	NA	NA	NA	NA	34232	NA	NA	NA	NA	34232	NA	NA	NA	NA	34232
421.017	517.02	GDC-0449 (Vismodegib)	531859	NA	NA	NA	NA	531859	226298	28739	10545	NA	531859	226298	28739	10545	1487.57
422.207	672.18	Fenpyroximate	692067	NA	NA	NA	NA	692067	237242	45225.3	NA	NA	692067	237242	45225.3	12864.2	2008.92
427.117	441.767	Lenvatinib (E7080)	NA	NA	NA	NA	NA	477601	264246	27929	12076.6	NA	477601	264246	27929	12076.6	1520.89
427.204	560.82	Cariprazine	1906397	NA	90070.5	19097.2	5506.6	1906397	626246	90070.5	19097.2	5506.6	1906397	626246	90070.5	19097.2	5506.6
431.119	389.76	Bispyribac	NA	NA	NA	NA	NA	76579.5	17497	NA	NA	NA	76579.5	17497	3485.56	557.495	324.341
434.219	528.96	Rocilinostat (ACY-1215)	2263838	1.01696e+06	200387	37842.6	NA	2263838	1.01696e+06	200387	37842.6	7042	2263838	1.01696e+06	200387	37842.6	7042
435.048	384.83	Halosulfuron-methyl	NA	NA	NA	NA	NA	NA	NA	NA	NA	NA	11066.7	2964.69	845.408	NA	NA
435.181	422.58	Olaparib (AZD2281, Ku-0059436)	NA	NA	NA	NA	NA	393605	80671.8	12174	NA	NA	393605	80671.8	12174	2806.94	446.06
436.073	451.986	Rivaroxaban	NA	NA	NA	NA	NA	236993	33708.4	NA	NA	NA	236993	33708.4	12212.8	1929.66	398.556
438.171	475.26	Pazopanib (GW-786034)	1.25885e+06	307996	NA	NA	NA	1.25885e+06	307996	40238.8	7084	NA	1.25885e+06	307996	40238.8	7084	1998.35
441.037	439.5	MEK162 (ARRY-162, ARRY-438162)	NA	49221.6	10630	NA	NA	136187	49221.6	10630	NA	NA	136187	49221.6	10630	1379.73	458.157
441.204	531	PCI-32765 (Ibrutinib)	NA	630606	NA	NA	NA	1.46942e+06	630606	102108	21047.7	NA	1.46942e+06	630606	102108	21047.7	4834.73
444.132	640.38	Propaquizafop	NA	NA	NA	NA	NA	182540	48761	12204	NA	NA	182540	48761	12204	3503.72	742.364
445.16	480.473	Raltegravir (MK-0518)	NA	14456	NA	NA	NA	NA	14456	NA	NA	NA	NA	14456	NA	815.563	NA
447.213	340.987	Olmesartan	NA	NA	NA	NA	NA	722994	165004	35582	8508	NA	722994	165004	35582	8508	2297.83
447.236	374.515	Pravastatin sodium	NA	NA	NA	NA	NA	120767	10546.2	NA	NA	NA	120767	10546.2	2801.08	416.803	NA
447.938	431.369	TH-302	NA	NA	NA	NA	NA	11644	NA	NA	NA	NA	11644	11386.5	1966.34	NA	NA
448.132	589.62	Elvitegravir (GS-9137)	507869	132756	27369.6	7388.82	NA	507869	132756	27369.6	7388.82	NA	507869	132756	27369.6	7388.82	4282.44
448.144	551.88	Amuvatinib (MP-470, HPK 56)	NA	NA	NA	NA	NA	671322	379586	111663	16161	NA	671322	379586	111663	16161	5520.54
450.125	483.24	(R)-Crizotinib	138543	21145.6	NA	NA	NA	138543	21145.6	NA	NA	NA	138543	21145.6	1478.14	235.669	281.581
451.166	590.64	MK-4305	1.88627e+06	723446	122703	NA	NA	1.88627e+06	723446	122703	25390.5	NA	1.88627e+06	723446	122703	25390.5	5340.16
451.214	502.14	Cediranib (AZD217)	1.22575e+06	313006	44832.9	9244.98	NA	1.22575e+06	313006	44832.9	9244.98	NA	1.22575e+06	313006	44832.9	9244.98	1677.68
455.112	535.92	Tivozanib (AV-951)	NA	469430	94554.3	NA	NA	879044	469430	94554.3	22464.3	NA	879044	469430	94554.3	22464.3	3915.96
459.086	577.68	Fluoxastrobin	NA	NA	NA	NA	NA	214220	NA	NA	NA	NA	214220	73096.1	14698.8	2463.27	794.15
460.197	442.5	Apixaban	NA	NA	NA	NA	NA	466605	132548	49047.6	6643	NA	466605	132548	49047.6	6643	2935.44
461.137	499.14	Apremilast (CC-10004)	NA	NA	NA	NA	NA	NA	NA	NA	NA	NA	23691.8	9139.8	1791.13	521.301	NA
465.093	581.7	Sorafenib	511881	210573	NA	NA	NA	511881	210573	35986.2	8074	NA	511881	210573	35986.2	8074	2129.35
466.996	651.034	Temephos	NA	NA	NA	NA	NA	25786.9	NA	NA	NA	NA	25786.9	13562.7	2386.51	560.716	NA
468.159	520.02	Pelitinib (EKB-569)	552461	128521	17044.5	NA	NA	552461	128521	17044.5	NA	NA	552461	128521	17044.5	4127.5	791.816
470.188	505.14	LY2784544	17236.6	NA	NA	NA	NA	17236.6	697933	215557	26111	7441	17236.6	697933	215557	26111	7441
472.12	64.62	Pemetrexed	NA	NA	NA	NA	NA	NA	NA	NA	NA	NA	4377.4	NA	NA	NA	NA
473.24	424.56	Linagliptin (BI-1356)	NA	NA	NA	NA	NA	NA	NA	NA	NA	NA	39952	8403.49	1416.62	402.72	474.513
474.119	408.109	Rigosertib (ON-01910,Estybon)	NA	NA	NA	NA	NA	NA	NA	NA	NA	NA	34255	11562.4	1769.05	533.083	NA
474.132	359.94	Rosiglitazone maleate	NA	NA	NA	NA	NA	16896	NA	NA	NA	NA	16896	4473.74	558.554	248.92	NA
481.978	524.407	Chlorantraniliprole	NA	NA	NA	NA	NA	NA	NA	NA	NA	NA	28073.3	6572.17	1170.28	985.015	295.4
484.187	489.18	Avanafil	1.61191e+06	655274	NA	NA	NA	1.61191e+06	655274	116872	23695.6	NA	1.61191e+06	655274	116872	23695.6	4737.33
488.162	463.38	Dasatinib (BMS-354825)	347653	111855	NA	NA	NA	347653	111855	14179.5	NA	NA	347653	111855	14179.5	4354.58	754.592
489.043	651.3	Flufenoxuron	NA	NA	NA	NA	NA	NA	NA	NA	NA	NA	4128.95	1526.87	684.602	693.029	780.036
490.079	573.72	Vemurafenib (PLX4032, RG7204)	342556	NA	NA	NA	NA	342556	74583.4	17396.6	NA	NA	342556	74583.4	17396.6	4332.03	1218.24
491.232	501.12	Glimepiride	NA	NA	NA	NA	NA	495333	132833	19361.8	NA	NA	495333	132833	19361.8	4835.96	1278.61
493.196	614.788	Cilnidipine	NA	NA	NA	NA	NA	182631	54619.5	NA	NA	NA	182631	54619.5	11006	2454.71	418.413
495.197	604.56	Ivermectin B1a	NA	7601.06	NA	NA	NA	NA	7601.06	NA	NA	NA	NA	7601.06	737.026	856.29	NA
499.227	492.18	Masitinib (AB1010)	486278	100141	10904.6	NA	NA	486278	100141	10904.6	NA	NA	486278	100141	10904.6	2135.38	868.058
502.179	556.8	Cabozantinib (XL184, BMS-907351)	NA	NA	177051	NA	NA	1.72401e+06	363783	177051	29080.3	NA	1.72401e+06	363783	177051	29080.3	7349.33
504.085	390.02	Mesosulfuron-methyl	NA	NA	NA	NA	NA	20458	NA	NA	NA	NA	20458	9876.71	1392.29	214.028	301.385
506.327	697.482	Bardoxolone methyl	NA	NA	NA	NA	NA	61974.6	NA	NA	NA	NA	61974.6	18144.1	3197.83	801.793	602.544
507.125	634.38	Metaflumizone	NA	NA	NA	NA	NA	NA	NA	NA	NA	NA	8771.88	2406	497.426	348.739	220.034
508.273	531	Epothilone B (EPO906, Patupilone)	NA	NA	NA	NA	NA	1.0989e+06	360736	60642.4	10929.2	NA	1.0989e+06	360736	60642.4	10929.2	2286.28
516.239	561.78	Enzastaurin (LY317615)	842143	NA	35075.4	7927.59	2537.63	842143	221984	35075.4	7927.59	2537.63	842143	221984	35075.4	7927.59	2537.63
519.123	464.939	MLN8237 (Alisertib)	666165	NA	NA	NA	NA	666165	462588	101911	18289.3	4548	666165	462588	101911	18289.3	4548
528.078	621.48	Indoxacarb	NA	NA	NA	NA	NA	131438	39331.4	NA	NA	NA	131438	39331.4	7583.82	2006.33	372.184
529.229	615.48	Dutasteride	NA	647306	NA	NA	NA	538805	647306	85430.5	16545.5	NA	538805	647306	85430.5	16545.5	4279.48
530.172	551.88	Bosutinib (SKI-606)	199875	28668.9	NA	NA	NA	199875	28668.9	NA	NA	NA	199875	28668.9	3690.69	979.356	391.681
531.151	537.96	Ketoconazole	NA	NA	NA	NA	NA	626657	261674	148295	31109.5	6473	626657	261674	148295	31109.5	6473
532.07	551.88	Cobimetinib	166174	NA	7021.32	NA	NA	166174	NA	7021.32	NA	NA	166174	39714.7	7021.32	1693.75	543.094
534.151	537.96	Idarubicin HCl	NA	NA	NA	NA	NA	NA	NA	NA	NA	NA	348362	145443	28520.7	5204.89	1395.84
535.158	556.8	Aprepitant	NA	115918	NA	NA	NA	349710	115918	20901.4	NA	NA	349710	115918	20901.4	4513.07	834.914
542.216	508.08	Saracatinib (AZD0530)	151119	34912.6	NA	NA	NA	151119	34912.6	NA	NA	NA	151119	34912.6	4214.52	932.784	407.8
544.182	436.5	Doxorubicin	12894.1	NA	NA	NA	NA	12894.1	NA	NA	NA	NA	12894.1	11594.2	2543.43	657.943	263.51
548.183	447.42	Doxazosin Mesylate	961245	NA	NA	NA	NA	961245	73650	32277.8	5591	NA	961245	73650	32277.8	5591	1199.78
556.228	507.12	CO-1686 (AVL-301)	NA	664397	NA	NA	NA	1.21086e+06	664397	125338	28439.3	NA	1.21086e+06	664397	125338	28439.3	6107.44
557.31	811.38	Dronedarone	3.04472e+06	1.41011e+06	243156	27441.6	NA	3.04472e+06	1.41011e+06	243156	27441.6	NA	3.04472e+06	1.41011e+06	243156	27441.6	9949.48
559.23	421.094	Olmesartan medoxomil	NA	NA	NA	NA	NA	500078	157111	26104	9889	NA	500078	157111	26104	9889	1943.7
564.249	583.68	Elacridar	741367	275231	40250.1	9376.83	NA	741367	275231	40250.1	9376.83	NA	741367	275231	40250.1	9376.83	2983.89
586.97	577.68	Macitentan	NA	NA	NA	NA	NA	NA	NA	NA	NA	NA	106799	38360.4	7536.33	2338.95	619.336
607.324	617.46	Fulvestrant	NA	NA	NA	NA	NA	215821	92018	21854	6817	NA	215821	92018	21854	6817	2627.24
609.324	617.372	Rocuronium Bromide	NA	NA	NA	NA	NA	NA	NA	NA	NA	NA	78488.9	31185.6	5473.92	1404.28	349.486
616.086	553.86	Trametinib (GSK1120212)	NA	NA	NA	NA	NA	NA	NA	NA	NA	NA	161482	61229.2	13787.7	3939.71	466.357
616.157	555.84	RG7388	NA	NA	NA	NA	NA	201739	88808.5	25952.4	NA	NA	201739	88808.5	25952.4	5293.54	1045.1
637.058	574.74	Lonafarnib	NA	NA	NA	NA	NA	NA	NA	NA	NA	NA	87110.5	27131.7	3739.03	1202.04	333.903
639.288	683.1	Evacetrapib (LY2484595)	73700.7	18678.9	NA	NA	NA	73700.7	18678.9	88036.4	NA	NA	73700.7	18678.9	88036.4	17925.2	3911.8
640.384	731.82	Moxidectin	124865	NA	NA	NA	NA	124865	24256.2	NA	NA	NA	124865	24256.2	4323.61	643.886	378.529
680.413	563.76	Telaprevir (VX-950)	808359	244352	35942.6	NA	NA	808359	244352	35942.6	7238	NA	808359	244352	35942.6	7238	1443.43
701.337	556.8	Posaconazole	NA	NA	NA	NA	NA	912445	307827	53127.3	8318.75	NA	912445	307827	53127.3	8318.75	1964.02
720.436	585.66	Carfilzomib (PR-171)	2.30248e+06	974726	NA	NA	NA	2.30248e+06	974726	151048	38879.4	5957.25	2.30248e+06	974726	151048	38879.4	5957.25
746.484	655.26	Spinosyn D	75464.2	22597.4	NA	NA	NA	75464.2	22597.4	NA	NA	NA	75464.2	22597.4	2857.75	1170.44	554.458
748.483	540.9	Clarithromycin	1.6952e+06	699507	120599	24119.1	4415.53	1.6952e+06	699507	120599	24119.1	4415.53	1.6952e+06	699507	120599	24119.1	4415.53
807.434	568.337	Birinapant (TL32711)	NA	NA	NA	NA	NA	NA	NA	NA	NA	NA	NA	NA	434.787	NA	331.049
808.346	464.945	Docetaxel	NA	NA	NA	NA	NA	NA	NA	NA	NA	NA	5613.84	892.138	NA	NA	NA
854.337	545.88	Paclitaxel (Taxol)	NA	NA	NA	NA	NA	NA	NA	NA	NA	NA	81702.9	30629.9	6898.13	1019.46	401.829
873.498	710.443	Avermectin B1a	NA	NA	NA	NA	NA	NA	NA	NA	NA	NA	4774.71	1545.02	402.702	318.917	276.454
889.42	578.7	Ledipasvir	225692	130560	17701.7	NA	NA	225692	130560	17701.7	NA	NA	225692	130560	17701.7	3493.93	823.566
974.304	655.26	ABT-263 (Navitoclax)	1.54146e+06	NA	NA	NA	NA	1.54146e+06	425081	41141	NA	NA	1.54146e+06	425081	41141	10960	2663.97
		Number of features > 1000 cts (noise level)	71	66	36	15	8	215	197	155	75	19	296	293	261	200	100
